# Supplementary material for: Knowledge and Attitudes towards Antibiotic Use and Resistance - A Latent Class Analysis of a Swedish Population-Based Sample
Source: PLoS One. 2016 Apr 20;11(4):e0152160. doi: 10.1371/journal.pone.0152160 (PMC4838333; doi:10.1371/journal.pone.0152160)
Supplement: S2 File — (R) [file pone.0152160.s007.R]

### package to import data from spss
install.packages("foreign")
require(foreign)
AB_R<-read.spss("/Users/PC/Desktop/analysis_13.12.19/AB_R.sav",use.value.labels=TRUE,to.data.frame=TRUE)
edit(AB_R)

#### poLCA package 
install.packages("poLCA")
library(poLCA)

# 3 classes
b <- cbind(B1,B2,B3,B4,B5,B6,B7,B8,B9)~1
lc <- poLCA(b, AB_R, nclass=3, maxiter=1000, graphs=TRUE, tol=1e-10, na.rm=TRUE, probs.start=NULL, nrep=10, verbose=TRUE, calc.se=TRUE)

b <- cbind(B1,B2,B3,B4,B5,B6,B7,B8,B9)~factor(age_groups)
lc <- poLCA(b, AB_R, nclass=3, maxiter=1000, graphs=TRUE, tol=1e-10, na.rm=TRUE, probs.start=NULL, nrep=10, verbose=TRUE, calc.se=TRUE)

b <- cbind(B1,B2,B3,B4,B5,B6,B7,B8,B9)~Q6I1
lc <- poLCA(b, AB_R, nclass=3, maxiter=1000, graphs=TRUE, tol=1e-10, na.rm=TRUE, probs.start=NULL, nrep=10, verbose=TRUE, calc.se=TRUE)

b <- cbind(B1,B2,B3,B4,B5,B6,B7,B8,B9)~factor(Q6I3)
lc <- poLCA(b, AB_R, nclass=3, maxiter=1000, graphs=TRUE, tol=1e-10, na.rm=TRUE, probs.start=NULL, nrep=10, verbose=TRUE, calc.se=TRUE)

b <- cbind(B1,B2,B3,B4,B5,B6,B7,B8,B9)~factor(Q6I6)
lc <- poLCA(b, AB_R, nclass=3, maxiter=1000, graphs=TRUE, tol=1e-10, na.rm=TRUE, probs.start=NULL, nrep=10, verbose=TRUE, calc.se=TRUE)

b <- cbind(B1,B2,B3,B4,B5,B6,B7,B8,B9)~factor(Q6I5)
lc <- poLCA(b, AB_R, nclass=3, maxiter=1000, graphs=TRUE, tol=1e-10, na.rm=TRUE, probs.start=NULL, nrep=10, verbose=TRUE, calc.se=TRUE)

b <- cbind(B1,B2,B3,B4,B5,B6,B7,B8,B9)~factor(have_children)
lc <- poLCA(b, AB_R, nclass=3, maxiter=1000, graphs=TRUE, tol=1e-10, na.rm=TRUE, probs.start=NULL, nrep=10, verbose=TRUE, calc.se=TRUE)

b <- cbind(B1,B2,B3,B4,B5,B6,B7,B8,B9)~factor(class)
lc <- poLCA(b, AB_R, nclass=3, maxiter=1000, graphs=TRUE, tol=1e-10, na.rm=TRUE, probs.start=NULL, nrep=10, verbose=TRUE, calc.se=TRUE)

b <- cbind(B1,B2,B3,B4,B5,B6,B7,B8,B9)~factor(Q6I1)+factor(age_groups)+factor(Q6I3)+factor(Q6I6)+factor(Q6I5)+factor(have_children)+factor(class)
lc <- poLCA(b, AB_R, nclass=3, maxiter=1000, graphs=TRUE, tol=1e-10, na.rm=TRUE, probs.start=NULL, nrep=10, verbose=TRUE, calc.se=TRUE)

# 4 classes
b <- cbind(B1,B2,B3,B4,B5,B6,B7,B8,B9)~1
lc <- poLCA(b, AB_R, nclass=4, maxiter=1000, graphs=TRUE, tol=1e-10, na.rm=TRUE, probs.start=NULL, nrep=10, verbose=TRUE, calc.se=TRUE)

b <- cbind(B1,B2,B3,B4,B5,B6,B7,B8,B9)~factor(age_groups)
lc <- poLCA(b, AB_R, nclass=4, maxiter=1000, graphs=TRUE, tol=1e-10, na.rm=TRUE, probs.start=NULL, nrep=10, verbose=TRUE, calc.se=TRUE)

b <- cbind(B1,B2,B3,B4,B5,B6,B7,B8,B9)~Q6I1
lc <- poLCA(b, AB_R, nclass=4, maxiter=1000, graphs=TRUE, tol=1e-10, na.rm=TRUE, probs.start=NULL, nrep=10, verbose=TRUE, calc.se=TRUE)

b <- cbind(B1,B2,B3,B4,B5,B6,B7,B8,B9)~factor(Q6I3)
lc <- poLCA(b, AB_R, nclass=4, maxiter=1000, graphs=TRUE, tol=1e-10, na.rm=TRUE, probs.start=NULL, nrep=10, verbose=TRUE, calc.se=TRUE)

b <- cbind(B1,B2,B3,B4,B5,B6,B7,B8,B9)~factor(Q6I6)
lc <- poLCA(b, AB_R, nclass=4, maxiter=1000, graphs=TRUE, tol=1e-10, na.rm=TRUE, probs.start=NULL, nrep=10, verbose=TRUE, calc.se=TRUE)

b <- cbind(B1,B2,B3,B4,B5,B6,B7,B8,B9)~factor(Q6I5)
lc <- poLCA(b, AB_R, nclass=4, maxiter=1000, graphs=TRUE, tol=1e-10, na.rm=TRUE, probs.start=NULL, nrep=10, verbose=TRUE, calc.se=TRUE)

b <- cbind(B1,B2,B3,B4,B5,B6,B7,B8,B9)~factor(have_children)
lc <- poLCA(b, AB_R, nclass=4, maxiter=1000, graphs=TRUE, tol=1e-10, na.rm=TRUE, probs.start=NULL, nrep=10, verbose=TRUE, calc.se=TRUE)

b <- cbind(B1,B2,B3,B4,B5,B6,B7,B8,B9)~factor(class)
lc <- poLCA(b, AB_R, nclass=4, maxiter=1000, graphs=TRUE, tol=1e-10, na.rm=TRUE, probs.start=NULL, nrep=10, verbose=TRUE, calc.se=TRUE)

b <- cbind(B1,B2,B3,B4,B5,B6,B7,B8,B9)~factor(Q6I1)+factor(age_groups)+factor(Q6I3)+factor(Q6I6)+factor(Q6I5)+factor(have_children)+factor(class)
lc <- poLCA(b, AB_R, nclass=4, maxiter=1000, graphs=TRUE, tol=1e-10, na.rm=TRUE, probs.start=NULL, nrep=10, verbose=TRUE, calc.se=TRUE)

# 3 classes (all levels of answers at the same direction)
b <- cbind(U1,U2,U3,U4,U5,U6,U7,U8,U9)~1
lc <- poLCA(b, AB_R, nclass=3, maxiter=1000, graphs=TRUE, tol=1e-10, na.rm=TRUE, probs.start=NULL, nrep=10, verbose=TRUE, calc.se=TRUE)

b <- cbind(U1,U2,U3,U4,U5,U6,U7,U8,U9)~factor(age_groups)
lc <- poLCA(b, AB_R, nclass=3, maxiter=1000, graphs=TRUE, tol=1e-10, na.rm=TRUE, probs.start=NULL, nrep=10, verbose=TRUE, calc.se=TRUE)

b <- cbind(U1,U2,U3,U4,U5,U6,U7,U8,U9)~Q6I1
lc <- poLCA(b, AB_R, nclass=3, maxiter=1000, graphs=TRUE, tol=1e-10, na.rm=TRUE, probs.start=NULL, nrep=10, verbose=TRUE, calc.se=TRUE)

b <- cbind(U1,U2,U3,U4,U5,U6,U7,U8,U9)~factor(Q6I3)
lc <- poLCA(b, AB_R, nclass=3, maxiter=1000, graphs=TRUE, tol=1e-10, na.rm=TRUE, probs.start=NULL, nrep=10, verbose=TRUE, calc.se=TRUE)

b <- cbind(U1,U2,U3,U4,U5,U6,U7,U8,U9)~factor(Q6I6)
lc <- poLCA(b, AB_R, nclass=3, maxiter=1000, graphs=TRUE, tol=1e-10, na.rm=TRUE, probs.start=NULL, nrep=10, verbose=TRUE, calc.se=TRUE)

b <- cbind(U1,U2,U3,U4,U5,U6,U7,U8,U9)~factor(Q6I5)
lc <- poLCA(b, AB_R, nclass=3, maxiter=1000, graphs=TRUE, tol=1e-10, na.rm=TRUE, probs.start=NULL, nrep=10, verbose=TRUE, calc.se=TRUE)

b <- cbind(U1,U2,U3,U4,U5,U6,U7,U8,U9)~factor(have_children)
lc <- poLCA(b, AB_R, nclass=3, maxiter=1000, graphs=TRUE, tol=1e-10, na.rm=TRUE, probs.start=NULL, nrep=10, verbose=TRUE, calc.se=TRUE)

b <- cbind(U1,U2,U3,U4,U5,U6,U7,U8,U9)~factor(class)
lc <- poLCA(b, AB_R, nclass=3, maxiter=1000, graphs=TRUE, tol=1e-10, na.rm=TRUE, probs.start=NULL, nrep=10, verbose=TRUE, calc.se=TRUE)

b <- cbind(U1,U2,U3,U4,U5,U6,U7,U8,U9)~factor(Q6I1)+factor(age_groups)+factor(Q6I3)+factor(Q6I6)+factor(Q6I5)+factor(have_children)+factor(class)
lc <- poLCA(b, AB_R, nclass=3, maxiter=1000, graphs=TRUE, tol=1e-10, na.rm=TRUE, probs.start=NULL, nrep=10, verbose=TRUE, calc.se=TRUE)
