# Supplementary material for: Knowledge and Attitudes towards Antibiotic Use and Resistance - A Latent Class Analysis of a Swedish Population-Based Sample
Source: PLoS One. 2016 Apr 20;11(4):e0152160. doi: 10.1371/journal.pone.0152160 (PMC4838333; doi:10.1371/journal.pone.0152160)
Supplement: S3 File — (XLS) [file pone.0152160.s008.xls]

## Sheet: ab_sweden_24.04.2013
vo	no	q1i1	q1i2a	q1i2b	q1i2c	q1i2d	q1i2e	q1i2f	q1i3	q1i4	q1i5	q1i6	q1i7	q1i8	q1i8a	q1i8b	q2i1	q2i2	q2i3	q2i4	q2i5	q2i6	q3i1	q3i2	q3i3	q3i4	q3i5	q3i6	q3i7	q3i8	q3i9	q3i10	q4i1	q4i2	q4i3	q4i4	q4i5	q4i6	q4i7	q4i8	q4i9	q4i10	q4i11	q4i12	q5i1	q5i2	q5i3a	q5i3b	q5i4
1	506								1	1	1	2	2	0			6	1	1	6	6	6	6	6	1	6	6	7	6	1	6	6	2	2	0	1	1	0	1	1	2	2	4	4	2	5	1	1	1
2	507	Kavepenin	0	0	1	0	0	0	1	2	1	2	1	0			6	1	1	6	6	7	6	7	6	4	4	1	2	6	4	6	1	1	0	2	1	2	2	2	2	2	7	7	2	6	0
2	510	Kavepenin	0	0	1	0	0	0	1	1	1	1		0			5	2	1	7	6	2	4	4	2	2	2	2	7	4	4	4	2	1	2	1	1	1	2	0	0	2	1	1	1	5	1
1	511		0	0	1	0	0	0	1	2	1	2	1	0			6	1	6	6	6	6	2	4	2	4	4	1	7	3	6	6	1	1	0	1	1	1	1	1	0	2	1	1	2	5	1	1	1
1	513		0	0	1	0	0	0	1	1	1	1		0			6	1	1	6	6	6	6	6	1	6	6	7	7	1	1	7	2	2	0	1	1	2	2	2	1	1	7	1	7	7	1	1	1
1	515	Kavepenin	0	0	1	0	0	0	1	1	2	3	2	0			6	1	1	6	6	6	6	6	1	6	6	1	5	2	6	6	1	1	0	1	1	1	1	1	2	2	2	2	1	5	1	1	1
1	516		0	0	1	0	0	0	1	1	1	1		0			5	1	1	6	5	5	7	7	1	6	6	2	1	6	7	6	2	2	0	1	1	1	2	2	2	2	7	7	3	5	1
1	517	penicillin	0	0	1	0	0	0	1	2	2	3	5	1	huvudvark	48	7	6	6	7	6	1	1	1	6	1	1	1	1	6	6	1	0	0	1	2	0	2	2	2	2	2	7	7	2	2	1	1	1
1	518		1	0	0	1	0	0	1	2	6	1		0			5	7	4	4	2	2	1	7	7	4	7	3	7	6	2	1	0	2	0	2	2	0	0	0	1	1	7	7	4	5	1	1	1
1	522	Kavepenin	0	0	1	0	0	0	1	1	1	1		0			6	1	1	5	6	5	5	5	2	5	5	2	5	2	5	6	2	1	0	1	1	1	1	2	0	0	3	3	2	5	1	1	1
1	526	kavepenin	0	0	1	0	0	0	1	2	6	1		0			6	1	1	6	6	6	1	5	3	3	6	1	6	2	3	6	0	1	1	1	1	1	1	1	0	0	3	1	1	1	0
1	528	Kavepenin	0	0	1	0	0	0	1	1	1	1		0			6	1	1	6	6	6	6	6	1	6	6	1	7	7	7	6	2	1	0	1	1	0	1	1	1	1	1	1	7	7	1	1	0
1	530	Penicillin Kavepenin	0	0	1	0	0	0	1	1	2	1		0			6	1	1	6	6	6	6	6	1	6	6	4	3	3	3	5	2	1	0	1	1	1	1	1	2	1	3	3	2	5	1	0	1
1	531	Penicillin Kavepenin	0	0	1	0	0	0	1	1	6	4	1	0			7	6	1	4	6	7	7	7	7	7	7	7	7	7	7	7	0	0	0	2	2	2	2	2	2	2	7	7	7	7	1	1	1
1	532		0	0	1	0	0	0	1	1	1	1		0			6	1	1	6	6	7	5	3	1	7	7	1	6	4	6	1	1	1	0	1	1	2	2	0	0	0	5	5	1	3	0
1	533	calciopen	0	1	1	0	0	0	1	1	1	1		0			6	1	1	6	3	5	6	6	1	5	6	1	7	7	5	6	0	1	0	1	1	1	2	2	0	0	3	2	2	5	0
2	534	amoxicillin penicillin							1	1	1	2	2	0			5	6	6	3	6	2	2	2	6	4	6	2	2	7	4	6	1	1	2	1	1	0	1	1	1	1	7	2	5	6	1	1	1
1	538	Selexid Furadantin Ciprofloxacin Trimetoprim	0	0	1	0	0	0	1	2	3	1		0			6	1	1	6	6	6	5	4	1	1	3	1	1	6	3	7	1	1	0	1	1	1	2	2	2	1	1	1	1	6	1	1	1
1	542	Penicillin	0	0	1	0	0	0	1	1	1	1		0			6	1	1	6	6	6	5	5	1	6	5	7	5	7	6	4	2	1	0	1	1	0	1	0	0	2	1	1	7	7	0
1	543	Kavepenin	0	0	1	0	0	0	1	1	1	1		0			6	2	5	4	6	2	6	6	1	6	6	2	5	6	3	5	2	2	0	1	1	2	2	2	0	2	7	7	5	2	1
1	544								0		6	1		0			5	2	1	3	4	5	2	4	2	7	5	2	3	7	5	4	2	1	0	2	1	2	2	2	2	1	3	2	3	4	1	1	0
1	549	Penicillin	0	0	1	0	0	0	1	1	1	1		0			6	7	1	6	6	6	7	6	1	6	6	1	7	7	6	7	0	1	0	2	2	2	2	2	2	2	7	7	2	3	1	1	0
2	550	Kavepenin Flagyl	0	0	1	0	0	0	1	1	2	3	1	0			6	1	1	6	6	6	4	6	6		7	1	4	1	6	7	1	2	0	1	1	2	2	2	1	1	2	2	1	6	1		0
1	551	Kavepenin	0	0	1	0	0	0	1	1	1	3	1	0			5	1	3	5	5	4	5	5	2	4	5	2	2	5	3	7	2	1	0	1	1	1	2	2	0	2	7	7	3	5	1
2	552	Penicillin Vibramycin Amimox Bactrim	0	0	1	0	0	0	1	1	2	2	1	0			5	1	1	6	5	5	5	5	1	6	6	1	3	5	6	5	1	1	0	1	1	0	2	1	2	2	3	1	3	5	1	1	1
1	554	Trimetoprim Kavepenin	0	0	1	0	0	0	1	1	1	1		0			6	1	1	6	6	6	6	6	1	6	6	7	7	4	6	6	2	1	0	1	1	1	1	2	2	2	1	1	3	7	1
1	555	Calciopen Kavepenin Selexid	0	0	1	0	1	0	1	2	1	1		0			6	1	1	6	6	6		6	1	6	6	3	5	4	6	6	1	1	0	1	1	1	1	2	0	2	2	1	1	6	1
1	556		0	0	1	0	0	0	1	1	1	1		0			6	1	1	6	6	5	5	6	1	5	6	1	7	6	6	5	2	2	0	1	1	1	1	2	0	2	3	7	3	5	1	1	0
1	563	Heracillin Kavepenin Clindamycin Amimox Ciprofloxacin Selexid	0	0	1	0	1	0	1	1	1	3	2	0			6	1	1	6	6	6	6	6	1	6	6	2	6	1	6	5	1	1	0	1	1	1	1	2	0	2	3	1	4	2	1	0	1
2	566	Penicillin Amoxicillin	0	0	1	0	1	0	1	1	1	3	1	0					1						1																			1	1
1	567	Kavepenin	0	0	1	0	0	0	1	2	1	1		0			6	1	1	6	6	6	3	5	1	5	5	1	7	7	6	6	0	2	2	1	1	2	1	1	2	1	6	3	1	3	0
2	568	Kavepenin	0	0	1	0	0	0	1		5	1		0			6	1	1	6	6	6	6	6	1	6	6	7	7	7	7	7	1	1	0	1	1	0	2	2	1	1	5	2	4	3	1	1	1
1	572		0	0	1	0	0	0	1	2	2	1		0			5		2	5	6	6	6	6	2	6	6	6	6	3	6	3	1	1	0	1	1	0	1	2	2	1	1	1	1	2	1	0	1
1	577	Kavepenin Doxyferm	0	0	1	0	0	0	1	2	5	1		0			6	1	1	6	6	6	6	6	6	6	6	4	2	4	5	6	1	1	0	1	1	1	1	1	1	0	4	4	4	3	0
1	573	Kavepenin	0	0	1	0	0	0	1	1	1	1		0			6	1	1	6	6	6	6	6	1	6	6	1	6	6	6	1	1	1	0	1	1	1	1	1	1	1	1	1	1	1	0
2	578		0	0	0	0	0	1		4	6			0			6				6	6	7	7	1	6	6	1	1	1	7	1	1	2	0	2	2	1	2	0	1	1	1	7	1	7	1
1	580	Penicillin	0	0	1	0	0	0	1	1	1	3	1	0			6	1	3	6	6	2	7	7	2	6	6	7	7	2	7	7	2	2	1	1	2	1	2	2	2	2	7	7	7	6	0
1	581								1	1	1	1		0			6	1	1	6	6	6	6	6	1	6	6	6	7	7	6	6	0	1	0	1	1	1	2	2	2	2	7	7	1	6	1
3	582	Penicillin	0	0	1	0	0	0	1	1	6	4	1	0			6	7	1	4	5	4	6	6	6	7	6	7	7	7	6	7	2	2	0	1	1	1	1	2	0	2	7	7	4	7	0
1	584	Penicillin Sulfa	0	0	1	0	0	0	1	2	1	3	1	0			6	1	1	6	6	6	6	6	1	6	6	1	7	7	6	6	2	1	0	1	1	2	1	2	2	2	3	3	1	6	1
1	585		0	0	1	0	0	0	0		2	1		0			6	1	1	6	6	4	7	6	1	6	6	3	3	4	6	7	2	1	0	2	2	1	2	2	2	2	7	7	7	6	1	1	0
1	586	Penicillin	0	0	1	0	0	0	1	1	1	1		0			6	1	6	6	6	6	6	6	1	2	6	1	1	3	4	6	0	0	0	1	1	1	0	0	0	0	4	4	4	4	1
2	587	Selexid	0	0	0	0	1	0	1	1	1	3	2	0			6	3	1	6	5	6			1	5	6	6	7	3	6	7	2	1	0	1	1	1	2	2	1	1	3	1	3	3	1	1	1
1	590	Penicillin	0	0	1	0	0	0	1	2	1	1		0			6	1	2	5	5	5	2	7	1	7	7	2	7	7	5	7	0	1	0	1	1	1	1	2	2	1	4	2	4	4	1	1	1
1	591	Kavepenin	0	0	1	0	0	0	1	1	1	3	1	0			6	2	1	6	6	6	6	6	1	6	6	7	1	7	7	7	1	2	0	1	1	1	1	1	0	0	7	7	4	3	1
1	593	Penicillin							2		3	1		0			6	1	1	6	6	6	2	6	6	6	6	4	6	7	7	6	2	1	0	1	1	1	1	0	0	0	3	3	1	5	1	1	1
1	594	Kavepenin	0	0	1	0	0	0	1	1	1	1		0			6	1	1	6	6	6	6	6	1	6	6	4	7	1	7	6	2	2	2	1	1	1	2	2	2	2	4	7	7	4	1	1	0
1	597		0	0	1	0	0	0	1	1	1	2	1	0			6	1	1	6	6	6	6	6	1	6	6	4	4	4	6	6	1	1	0	1	1	1	1	2	1	1	2	1	1	6	1	1	1
2	601		0	0	1	0	0	0	1	1	1	1		0			6	1	7	6	6	7		7	6	6	6	1	7	7	6	1	1	1	0	1	1	1	2	2	2	2	6	6	7	6	1	1	1
1	603	Kavepenin Selexid Heracillin Tazocin Targocid Bensylpenicillin Claforan	0	0	1	0	1	0	0		1	1		0			6	1	1	6	6	6	6	6	1	6	7	1	6	1	6	6	1	1	0	1	1	0	1	1	1	1	1	1	3	3	0
1	605	Kavepenin Ciproxin Selexid Furadantin Heracillin	0	0	1	0	1	0	1	1	1	1		0			6	1	1	6	6	6	6	6	1	5	5	1	4	6	7	6	0	1	0	1	1	1	2	2	2	2	3	3	1	5	1	1	0
1	606		0	0	1	0	0	0	1	1	1	1		0			6	2	2	6	6	2	6	5	3	5	6	2	7	7	3	6	1	1	0	1	1	0	1	2	1	1	7	4	3	7	1	1	0
1	607		0	0	1	1	0	0	1	1	1	1		0			5	1	4	6	6	5	1	5	1	3	3	3	3	7	7	7	0	1	0	1	1	1	2	2	2	2	1	1	1	5	1	1	1
1	613	Penicillin	0	0	1	0	0	0	1	1	1	1		0			6	1	1	6	6	7	6	6	1	6	6	7	6	7	6	6	1	2	0	1	1	1	1	1	1	1	1	1	7	6	1	1	0
1	614	Kavepenin	0	0	1	0	0	0	1	2	2	3	2	0			6	1	6	1	3	1	6	6	1	6	7	1	7	7	4	6	2	2	0	2	2	2	2	2	2	2	7	7	4	7	1
1	616	Kavepenin	0	0	1	0	0	0	1	1	1	3	1	0			6	1	1	6	6	6	1	7	1	7	7	7	7	7	1	7	2	2	2	1	2	2	2	2	2	2	7	7	7	7	1	1	1
1	618		0	0	1	0	0	0	1	1	5	1		0			6	7	1	6	6	7	6	6	1	6	6	1	7	7	6	1	2	1	0	1	1	1	2	2	2	2	1	1	1	6	1	1	1
1	619	Penicillin	0	0	1	0	0	0	1	1	1	1		0			6	1	1	6	6	6	6	6	1	5	5	2	7	2	6	7	2	2	0	1	1	1	1	1	2	2	4	5	1	4	1	1	1
1	620	Penicillin Tetracycline Kinoloner Sulfa	0	0	1	0	1	0	1	2	1	3	2	0			6	1	1	6	6	6	6	6	4	5	6	1	2	5	6	6	1	1	0	1	1	2	2	2	2	2	2	7	2	5	1
1	623	Penicillin							1	2	1	1		0			6	1	1	6	6	6	3	6	1	6	6	7	7	7	6	6	0	1	0	1	1	1	1	0	1	1	2	1	3	6	1	1	0
2	625		0	0	1	0	0	0	0		1	1		0			7		7	7	7	7	1	7	7	7	7	7	1	1	6	1	1	2	1	1	0	0	2	2	2	2	7	7	1	6	0
1	627	Kavepenin	0	0	1	0	0	0	1	1	1	1		0			6	1	1	6	6	6	6	7	1	7	7	1	3	7	7	7	2	2	0	1	1	1	1	1	0	1	5	5	3	6	1
1	632								1	1	1	1		0			6	1	1	6	6	6	7	7	2	7	5	7	7	2	7	6	2	1	0	1	1	1	1	0	0	0	7	2	4	7	1	0	1
2	633		0	0	1	1	1	1	1	1	1	1		0			6	1	1	6	6	7	7	6	1	6	6	1	7	2	7	7	2	2	0	1	1	1	2	2		1	7	7	7	7	1	1	1
2	634	Kavepenin	0	0	1	0	0	0	1	2	1	4	2	0			6	1	1	6	6	6	6	6	1	6	6	1	6	7	6	6	2	1	0	1	1	1	1	2	2	0	3	3	3	4	1	1	1
1	637	Imacillin Kavepenin	0	0	1	1	0	0	1	1	1	3	2	0			6	1	1	6	6	6	6	6	1	6	6	1	6	6	6	7	2	1	0	1	1	1	2	2	2	2	7	7	1	6	1	1	1
1	638	Abboticin	0	0	1	0	0	0	1	1	1	1		0			7	1	1	6	6	6	5	6	1	6	6	7	5	7	7	7	2	2	0	1	1	1	1	1	1	1	3	3	3	5	1	0	1
1	640	Kavepenin	0	0	1	0	0	0	1	1	1	4	1	0			6	1	1	6	6	6	7	6	1	5	7	7	7	7	7	7	2	2	0	1	1	1	1	0	0	0	7	7	7	7	1	1	0
1	642	Kavepenin	0	0	1	0	0	0	1	1	2	3	1	0			6	1	1	6	6	6	6	7	1	6	7	4	7	7	6	6	2	2	0	1	1	1	2	2	1	2	1	1	7	7	1
1	644		0	0	1	0	0	0	1	1	2	1		0			6	1	1	6	6	6	6	6	1	6	6	4	6	1	6	6	2	1	2	1	1	2	2	2	2	1	1	7	7	7	1	0	1
1	646	Kavepenin	0	0	1	0	0	0	1	2	1	1		0			6	1	1	6	6	6	6	6	1	6	6	1	1	7	7	6	0	1	0	1	1	1	0	0	0	0	3	5	1	6	1	1	1
1	650	Kavepenin	0	0	1	0	0	0	1	2	2	1		0			6	1	1	6	6	5	6	6	1	6	6	2	6	1	6	6	1	1	0	1	1	0	1	0	0	0	3	1	1	6	1
3	651		0	0	1	0	1	0	1	1	1	4	1	0			6	1	1	6	6	6	6	6	1	4	5	2	3	1	3	6	1	1	0	1	1	1	2	0	0	0	1	7	2	5	1	0	1
1	652	Penicillin	0	0	1	0	1	0	1	3	2	1		0			6	1	1	6	6	6	4	4	1	5	5	5	4	2	7	6	1	1	0	1	1	1	1	2	2	1	1	1	4	3	1
1	656		0	0	1	0	0	0	1	2	1	1		0			6	1	1	6	6	3	6	6	1	6	6	1	1	5	6	6	1	2	0	1	1	1	0	0	1	1	7	7	1	6	1	1	0
1	657	Kavepenin Selexid	0	0	1	0	1	0	1		1	1		0			6	3	1	6	6	6	3	2	1	7	2	2	3	4	4	5	1	0	0	1	1	1	2	2	0	2	4	4	4	4	0
1	659	Penicillin	0	0	1	0	1	0	2		5	1		0			4	3	2	4	5	5	6	6	2	7	5	7	7	7	5	6	2	1	0	1	1	1	1	0	0	0	4	3	7	5	0
2	663	Penicillin Tetracycline Kinoloner Aminoglykosider Klindamycin Rifampicin etc.	0	0	1	0	1	0	1	1	1	1		0			6	3	1	6	6	6	7	6	1	6	5	1		1	5	6	1	1	0	1	1	0	1	1	1	1	4	1	2	5	1	1	1
2	664		0	0	1	0	1	0	2		1	1		0			6	1	1	6	6	6	3	6	1	6	6	5	1	1	6	5	1	1	0	1	1	1	2	2	0	2	1	1	1	6	1	1	1
2	667	Penicillin							1	1	1	2	2	0			1	1	1	6	6	6	1	1	1	1	1	1	1	1	1	1	2	2	1	1	1	2	2	2	1	1	1	1	7	7	1	1	1
1	669	Kavepenin	0	0	1	0	0	0	1	1	1	1		0			6	1	1	6	6	5	6	6	1	6	6	1	2	7	7	6	1	1	0	1	1	1	1	1	0	2	1	1	7	6	1	1	1
1	671		0	0	1	0	0	0	1	2	1	1		0			6	1	1	6	6	6	6	7	1	7	6	7	1	7	1	7	2	2	0	1	2	1	0	0	0	0	3	4	1	6	1	1	1
1	674	Kavepenin	0	0	1	0	1	0	1	1	1	1		0			6	1	1	6	6	6	4	6	1	5	6	4		1	3	6	1	1	0	1	1	1	1	1	1	1	3	2	5	3	1	0	0
1	676	Kavepenin	0	0	1	0	0	0	1	1	1	1		0			6	1	1	6	6	6	6	6	3	7	6	7	6	7	6	7	1	1	0	1	1	2	1	2	0	0	2	2	7	5	1
1	677		0	0	1	0	0	0	1	1	1	1		0			6	1	1	6	6	6	6	6	1	6	6	5	5	7	6	6	1	1	0	1	1	1	1	2	1	2	1	1	1	6	1	0	1
1	678	Kavepenin Heracillin	0	0	1	0	0	0	1	1	1	1		0			4	2	2	3	5	3	4	4	1	6	3	2	3	4	3	5	0	0	0	1	1	1	0	0	0	2	3	3	3	4	1	1	1
2	679		0	0	1	0	1	0	1	1	1	1		0			6	1	1	6	6	6	6	2	1	5	4	2	5	2	5	6	1	1	0	1	1	1	1	0	0	1	2	1	4	5	1	0	1
1	680	Kavepenin Heracillin	0	0	1	0	1	0	1	1	1	1		0			5	2	1	6	6	6	5	5	1	6	5	2	3	3	3	6	1	1	0	1	1	1	1	1	1	1	2	2	5	4	1
1	682		0	0	1	0	0	0	1	1	1	2	5	0			6	1	1	6	6	6	6	6	1	6	6	7	2	7	6	6	1	1	0	1	1	1	1	1	2	2	1	1	4	3	1	1	1
3	575		0	0	1	0	0	0	0		1	1		0			6	1	1	6	6	6	6	6	1	6	6	1	4	1	6	6	2	1	0	1	1	0	1	0	0	0	5	4	3	5	0
2	592	Penicillin	0	0	1	1	1	0	1	2	2	1		0			1	1	1	6	4	6	6	6	1	6	6	7	5	2	6	6	0	1	0	2	1	0	1	1	1	1	5	2	2	6	1	1	1
2	628	Kavepenin Heracillin Selexid	0	0	1	0	1	0	1	1	1	1		0			1	6	1	6	6	6	3	6	1	6	5	1	4	1	4	6	1	1	1	1	1	1	1	1	1	1	3	7	5	6	1
3	661	Kavepenin Meronem Cefotaxim Tazocin Ciprofloxacin Flagyl Vancomycin	0	0	1	0	0	0	1	1	1	2	1	0			6	1	1	6	6	6	6	6	1	6	6	1	7	1	6	6	0	1	0	1	1	1	0	2	0	1	2	1	4	7	1	0	1
1	683	Penicillin	0	0	1	0	0	0	1	1	1	2	1	0			6	1	2	6	6	2	6	6	1	6	6	7	4	2	4	7	0	2	0	1	1	2	2	2	0	2	3	3	3	5	1	1	1
1	684		0	0	1	0	1	0	1	1	1	1		0			6	1	1	6	6	6	6	6	1	6	6	7	7	1	6	7	0	1	0	1	1	0	2	0	0	1	3	3	4	7	1	1	1
2	685								1		2	1		0			7	1	1	6	6	7	7	7	2	7	7	7	7	7	4	7	2	0	0	2	1	1	2	1	2	2	1	7	7	7	0
1	686	Penicillin	0	0	1	0	1	0	1	1	1	2	1	0			6	1	1	6	4	6	6	1	1	1	6	1	1	5	2	2	1	2	0	1	1	1	2	0	0	2	7	7	1	6	1
1	689	Dalacin Flagyl	0	0	1	0	1	0	1	3	1	1		0			6	1	1	6	6	6	6	7	3	7	6	1	7	6	5	6	0	2	0	1	1	1	2	2	2	2	2	7	1	7	1
1	691		0	0	1	1	0	0	1	1	1	1		0			6	1	1	6	6	6	6	6	1	6	6	5	7	7	6	6	2	1	0	1	1	1	2	2	2	2	4	2	7	7	0
2	692	Kavepenin	0	0	1	0	0	0	1	2	5	1		0			6	7	1	6	6	6	5	7	1	2	6	2	7	7	6	7	2	2	0	1	1	1	2	1	2	2	3	2	5	4	1	1	0
1	698	Kavepenin	0	0	1	0	0	0	1	1	3	1		0			6	1	1	6	6	6	6	6	1	6	6	4	6	1	6	6	1	1	0	1	1	1	2	2	2	2	1	2	1	6	1
1	699	Kavepenin	0	0	1	0	0	0	1	1	2	1		0			6	1	1	6	6	6	6	6	1	5	6	6	6	6	6	6	0	1	0	1	1	0	1	0	0	0	1	1	4	4	1	0	1
1	700	Penicillin	0	0	1	1	0	0	1		3	1		0			6	1	1	6	6	6	1	7	7	6	1	1	3	3	3	1	2	1	0	1	1	1	2	2	1	1	1	1	3	3	1
1	702		0	0	1	0	1	0	1	1	1	2	1	0			6	1	1	6	6	6	5	2	1	5	5	1	5	2	5	6	1	1	0	1	1	1	1	1	0	1	2	1	3	4	1
1	703	Kavepenin	0	0	1	0	0	0	1	1	1	1		0			6	1	1	6	6	6	6	6	1	6	6	7	6	1	6	6	1	1	0	1	1	0	1	1	1	1	1	1	5	2	1	1	1
2	704	Kavepenin Ery-Max Heracillin	0	0	1	0	0	0	1	3	5	1		1	hudinfektion halsinfektion	52	6	1	1	6	6	6	6	5	1	5	6	2	4	4	6	6	1	1	0	1	1	1	1	0	0	0	1	1	4	7	1	0
1	706	Penicillin	0	0	1	0	0	0	1	1	1	1		0			6	1	1	6	6	6	6	6	1	6	6	1	6	1	6	6	1	1	0	1	1	1	1	1	0	1	1	1	2	6	1
1	707	Penicillin	0	0	1	1	1	0	1	1	5	1		0			6	3	1	6	6	6	6	6	1	6	6	1	7	7	6	6	2	1	0	1	1	1	2	2	1	1	4	3	6	4	1
2	709								0		6	1		0			6	6	1	6	6	6	7	7	1	7	6	6	7	7	6	6	2	2	2	1	1	1	2	2	0	2	7	7	7	7	0
1	710	Kavepenin	0	0	1	0	0	0	1	1	1	3	1	0			6	1	1	6	6	6	6	6	1	6	6	1	6	7	6	7	1	1	0	1	1	1	1	2	0	2	7	7	1	6	1	1	1
2	711	Penicillin	0	0	1	1	0	1	1		5	1		1	Asthma	63	6	1	1	6	6	6	7	3	3	1	2	3	7	2	4	1	1	1	0	1	1	1	0	0	1	1	3	4	5	5	1	0	1
1	713		0	0	1	0	1	0	1	2	1	3	1	1	pa huden	33	6	1	1	6	6	6	4	6	1	6	6	6	7	7	6	6	1	1	0	1	1	1	1	2	1	1	1	1	4	4	1	0	1
1	714								1	1	1	1		0			6	1	1	6	6	6	6	6	1	6	6	3	7	7	6	6	2	1	0	1	1	1	1	2	0	0	1	1	1	6	0
1	717											1		0			6	1	1	6	6	6	6	6	1	6	6	1	1	6	6	6	1	0	0	1	1	1	2	2	1	2	7	7	1	4	1	1	1
1	719	Penicillin	0	0	1	0	0	0	1	1	1	1		0			6	1	1	6	6	6	6	3	1	6	6	1	1	4	6	5	1	1	0	1	1	1	2	0	0	0	1	1	2	6	1	0	1
1	720	Penicillin Sulfa	0	0	1	0	1	0	1	1	1	1		0			6	1	1	6	6	6	6	6	1	6	6	1	3	6	6	2	1	1	0	1	1	1	0	1	1	1	2	2	2	6	1	0	0
2	721	Kavepenin Doxyferm	0	0	1	0	1	0	1	1	1	1		0			6	1	1	6	6	6	6	6	1	6	6	1	1	1	4	6	1	0	0	1	1	1	0	0	0	0	2	2	4	5	1
2	722	Penicillin	0	0	1	0	1	0	1	1	1	1		0			7	1	1	6	6	6	6	2	1	3	6	1	7	6	7	7	2	2	0	1	1	1	2	2	1	1	1	7	1	1	0
1	723	Kavepenin	0	0	1	0	0	0	1	2	1	2	1	0			6	1	1	6	6	7	4	6	3	5	4	2	7	7	4	4	1	1	0	1	1	2	1	2	2	2	2	2	2	5	1
1	724	Penicillin	0	0	1	0	0	0	1	2	2	2	2	0			6	6	1	6	6	6	6	6	1	6	6	1	7	6	7	7	0	2	0	1	2		2	2	2	2	7	7	2	6	1	1	0
1	725	Penicillin	0	0	1	0	0	0	1	1	5	1		0			6	1	1	6	6	6	7	7	1	7	6	7	7	7	7	6	2	1	0	1	1	0	2	2	2	1	4	3	1	6	1	1
1	728	Kavepenin	0	0	1	0	0	0	1	1	2	1		0			6	7	1	6	6	6	7	7	1	7	7	7	7	7	7	7	1	1	0	1	2	1	2	2	2	2	7	7	1	6	1
1	729	Kavepenin Klindamycin	0	0	1	0	0	0	1	2	2	1		1	halsfluss	71	6	1	1	6	6	6	4	6	1	6	6	4	4	1	3	6	1	2	0	1	1	2	1	1	0	0	3	1	2	1	1
1	730		0	0	1	0	0	0	1	1	1	1		0			6	1	1	6	6	7	5	5	1	6	7	2	7	6	5	7	1	1	0	1	1	1	2	2	0	2	3	7	2	5	1	1	1
1	731	Penicillin	0	0	1	1	0	0	1	1	1	1		0			6	1	1	6	6	6	6	6	1	6	6	1	6	7	6	6	1	1	0	1	1	1	1	1	0	2	7	1	4	4	1	0	1
1	733	Kavepenin	0	0	1	0	0	0	1	1	2	1		0			6	1	1	6	6	6	6	6	1	6	6	1	7	7	5	6	2	1	0	1	1	1	1	2	2	2	1	7	1	6	1	1	1
1	734	Penicillin	1	0	0	1	0	0	1	2	6	1		0			5	2	1	6	6	6	6	6	1	6	6	4	7	7	6	5	2	1	0	1	1	2	2	2	2	1	7	2	5	2	1	0	1
1	737		0	0	1	0	1	0	1	1	1	3	1	0			6	1	1	6	6	6	6	6	1	4	6	1	1	6	3	6	0	1	0	1	1	1	1	1	2	0	2	7	7	6	1	1	1
1	739	Kavepenin	0	0	1	0	0	0	1	2	2	1		0			2	7	1	3	3	1	6	6	1	6	6	1	1	1	6	5	2	1	0	1	1	0	1	0	0	1	1	1	3	1	1	0	1
1	741		1	0	1	0	0	0	1	4	4	1		0			6	1	1	6	6	6	1	3	1	4	5	4	7	3	2	3	2	1	0	1	1	1	2	0	1	1	4	3	3	3	1
1	742	Abboticin	0	0	1	0	0	0	1	1	1	1		0			6	1	1	6		6	6	7	1	7	6	1	7	1		7	1	1	0	1	1	1	1	1	0	2	1	1	6	1	1
1	743	Amoxicillin Penicillin Tetracycline Heracillin Vancomycin Bensyl-PC Cefalosporin	0	0	1	0	1	0	1	1	3	1		0			6	1	1	6	6	6	6	6	1	6	6	1	4	6	1	4	1	1	0	1	1	1	1	1	1	1	3	1	4	4	1	1	1
1	750	Kavepenin	0	0	1	0	0	0	1	1	1	3	2	0			6	1	1	6	6	6	7	5	1	5	6	7	5	7	6	6	1	1	0	1	1	0	1	0	0	0	7	7	7	7	1	1	1
1	753	Kavepenin	0	0	1	0	0	0	1	1	1	1		0			6	1	1	6	6	4	5	5	1	5	5	2	7	7	5	7	1	2	0	1	1	1	2	0	0	2	3	7	4	2	0
1	755	Kavepenin	0	0	1	0	0	0	1	1	1	3	1	0			6	1	1	6	6	6	6	6	1	6	6	7	7	7	6	6	1	1	0	1	1	1	1	0	0	0	1	1	6	1	0
1	756		0	0	1	0	0	0	1	1	1	1		0			6	1	1	6	6	6	6	6	1	6	6	1	1	4	4	1	1	1	0	1	1	1	1	1	0	0	1	7	1	4	1	1	1
1	758	Kavepenin	0	0	1	0	0	0	1	1	1	1		0			6	1	1	6	6	6	6	6	1	6	6	1	7	7	6	6	2	2	0	1	1	1	1	1	1	1	5	2	1	6	1
1	759	Penicillin Kavepenin	0	0	1	0	0	0	1	2	1	1		0			6	1	1	6	6	4	6	6	1	6	6	2	2	7	6	6	0	2	0	1	1	1	2	2	2	1	3	2	1	5	1
2	761	Penicillin	0	0	1	0	0	0	1	1	5	1		0			6	1	1	6	6	5	5	7	1	5	5	6	2	3	6	7	1	1	0	1	1	1	2	0	0	0	1	1	1	5	1
2	762		0	0	1	0	0	0	1	2	1			0				1	1	6	6	6		6	1	7	6	6		7	6	6	2	1	0	1	1	1	2	2	2	0	7	7	1	6	1	1	0
1	763	Kavepenin	0	0	1	0	0	0	1	1	5	1		0			3	5	1	6	6	5	5	6	1	6	6	2	5	4	6	5	1	1	0	1	1	1	2	0	0	0	3	3	3	6	1	0	1
1	764	Kavepenin	0	0	1	0	0	0	1	1	1	3	1	0			6	3	1	6	6	5	4	2	1	7	7	1	1	5	3	5	0	1	0	1	1	0	0	0	2	2	3	2	4	3	1	0	1
1	766	Sulfa Amoxicillin	0	0	1	0	0	0	1	1	3			0			6	1	1	6	6	6	6	6	6	6	6	1	3	6	6	6	1	1	0	1	1	1	2	2	2	2	1	1	2	6	1	1	1
1	767	Vibramycin	0	0	1	0	1	0	1	1	5	1		0			4	1	1	6	6	5	6	6	1	6	6	6	7	7	6	6	1	1	0	1	1	1	2	2	1	1	7	7	6	1	1	0	0
1	768	Kavepenin Ciprofloxacin	0	0	1	0	1	0	1	1	1	2	2	0			3	1	3	2	3	1	5	5	2	6	5	2	1	3	7	1	1	1	0	1	1	2	2	2	2	2	5	3	3	3	1	1	1
1	770								0		6	1		0			7	1	1	6	6	6	6	7	1	6	6	6	7	7	6	7	2	2	2	1	1	1	2	2	2	2	1	7	7	7	0
1	772		0	1	1	0	0	0	2		1	1		0			3	7	1	6	6	6	5	6	6	6	6	2	7	1	6	6	2	2	0	1	1	1	1	2	2	2	4	2	5	1	1	1	0
3	773	Penicillin	0	0	1	0	0	0	1	1	1	1		0			6	1	6	6	6	1	6	6	1	1	6	1	1	1	6	6	0	2	0	1	1	1	0	0	0	0	6	6	4	6	1	1	0
1	774	Kavepenin	0	0	1	0	0	0	1	1	3	2	1	0			6	1	1	6	6	6	1	5	1	4	2	2	5	1	6	1	0	1	0	1	1	1	1	1	1	2	4	1	3	4	1	0	1
1	776	Penicillin Erythromycin Doxyferm	0	0	1	0	1	0	1	1	1	1		0			6	1	1	6	6	6	5	5	1	6	6	2	2	1	4	6	1	1	0	1	1	0	1	1	1	1	2	1	4	1	1
1	777		0	0	1	0	0	0	1	1	6	1					6	1	1	6	6	6	6	6	1	6	6	7	7	7	6	7	0	2	0	1	1	2	1	2	2	2	1	1	1	7	1	1	1
1	778	Penicillin	0	0	1	0	0	0	1	1	1	2	1	0			5	1	1	6	6	6	6	6	2	6	6	1	7	7	6	7	2	1	0	1	1	0	1	1	1	1	7	7	3	6	1	1	1
1	779		1	0	1	1	0	1	1	2	3	2	3	0			1	6	1	6	1	1	4	4	1	6	6	1	1	6	1	6	0	1	0	1	1	1	1	1	1	1	6	6	6	1	1	1	0
1	782	Kavepenin Heracillin Selexid	0	0	1	0	1	0	1	3	1	2	1	0			4	4	1	6	4	6	6	6	1	5	4	2	1	6	2	6	1	1	0	1	1	2	2	0	0	2	4	4	7	7	1	1	1
1	783	Kavepenin	0	0	1	0	0	1	1	1	1	1		0			6	1	1	5	6	5	6	6	1	5	6	1	6	1	4	6	0	2	0	1	1	2	0	2	0	0	2	7	4	5	1
2	788	Kavepenin	0	0	1	0	0	0	0		1	2	1	0			6	1	4	6	3	3	3	2	2	2	2	1	1	4	1	6	2	1	0	1	1	1	2	2	2	1	4	7	2	6	1
1	794	Vibramycin Kavepenin Amimox Spektramox	0	0	1	0	0	0	1	1	1	2	1	0			6	1	1	6	6	6	6	6	1	6	6	7	4	1	6	6	1	1	0	1	1	0	1	0	0	0	1	1	7	7	1	1	1
1	795		0	0	1	0	0	0	1	3	2	1		0			6	1	1	6	6	6	6	6	1	7	5	7		7	3	7	1	1	0	1	1	1	2	0	0	2	7	7	1	6	1	1	1
1	796	Penicillin	0	0	1	0	0	0	1	2	1	2	1	0			4	5	1	6	6	6	6	6	6	6	6	3	5	6	6	6	2	2	0	1	1	2	2	0	0	0	3	3	2	6	1	1	1
1	797		0	0	1	0	0	0	1	2	2	3	1	0			6	1	4	6	6	4	6	6	1	6	6	7	6	7	6	6	0	1	0	1	1	0	1		0	0	5	2	2	5	1	1	1
1	799	Penicillin	0	0	1	0	0	0	0		1	1		0			6	1	1	6	6	6	5	5	5	4	6	7	7	4	6	6	2	2	2	1	1	1	2	2	2	2	7	7	7	7	0
1	801	Kavepenin	0	0	1	0	0	0	1	1	1	1		0			6	1	1	6	6	6	7	6	1	6	6	7	7	3	6	6	2	1	0	1	1	1	1	1	1	1	1	1	4	2	1	0	0
1	807	Penicillin Brufen Citodon Diclofenac	1	0	1	0	0	0	1	1	1	1		0			6	1	1	6	6	6	5	1	1	5	5	1	1	6	1	4	0	1		1	1	1	2	2	2	2	7	7	1	6	1	1	1
1	811	Kavepenin Cefamox	0	0	1	0	0	0	1	1	1	1		0			6	1	1	6	6	6	6	6	1	6	6	3	7	6	6	6	1	2	0	1	1	1	2	0	2	1			2	5	0
2	814	Penicillin Kavepenin	0	0	1	0	0	0	1	1	2			0			6	1	5	6	6	4	6	7	1	6	6	6	7	7	6	6	2	2	0	1	1	1	2	1	2	1	7	7	5	6	1	1	0
1	815								0		1	2	2	0			1	7	2	2	3	3	7	6	3	6	6	5	7	7	4	6	2	1	0	1	1	1	0	1	1	1	1	1	7	6	1	1	0
1	816	Penicillin Kavepenin	0	0	1	0	0	0	1	1	2	1		0			6	1	1	6	6	4	3	1	1	7	6	1	2	4	6	6	1	1	0	1	1	1	1	1	2	2	1	1	2	7	1	1	1
1	821	Penicillin	0	0	1	0	1	0	1	1	2	1		0			6	6	1	6	6	6	6	4	1	6	6	1	6	1	6	6	1	1	0	1	1	1	1				1	1	3	2	1
1	826	Kavepenin	0	0	1	0	0	0	1	1	1	3	1	0			6	1	1	6	6	6	6	6	1	6	6	3	4	7	6	6	2	1	0	1	1	1	1	1	1	1	2	1	5	2	1	1	1
2	827		0	0	0	1	0	0	1	2	2	3	2	0			6	1	1	6	6	6	6	6	1	6	6	2	2	2	6	6	0	1	0	1	1	1	2	2	2	0	1	1	1	5	1
1	831	Penicillin	1	0	0	0	0	0	1	2	6	1		0			6	1	1	6	6	6	6	6	1	6	6	6	7	7	6	1	0	2	0	1	1	1	0	2	1	1	1	1	3	3	0
1	832		0	0	1	1	0	1	1	1	1	2	1	0			4	1	1	7	6	2	3	7	3	2	4	3	1	7	1	4	2	1	0	1	2	1	2	2	2	1	7	4	1	5	0
1	833	Penicillin Kavepenin	0	0	1	0	1	0	1	1	1	1		0			6	1	1	6	6	6	6	6	1	6	6	7	6	1	2	6	1	1	0	1	1	0	1	2	2	1	2	2	3	7	1
1	836	Penicillin Kavepenin	0	0	1	0	0	0	1	1	1	2	1	0			6	1	1	6	6	6	6	6	1	6	6	7	4	1	6	6	2	1	0	1	1	1	2	1	1	1	3	2	7	7	0
3	629		0	0	1	0	0	0	1	1	5	1		0			7	7	7	7	7	7	7	7	7	7	7	7	7	7	7	7	2	2	2	2	2	2	2	2	2	2	7	7	7	7	0
2	693	Kavepenin	0	0	1	0	0	0	1	2	5	1		0			6	6	6	6	6	6	6	6	6	6	6	6	1	1	1	1	1	1	1	1	1	1	1	1	1	1	1	1	1	7		1	1
3	727		0	0	1	0	0	0	1	1	1	2	1	0			5	1	1	6	6	6	2	6	1	3	5	1	7	2	6	6	2	1	0	1	1	1	1	0	1	1	1	1	3	2	1
3	716	Kavepenin	0	0	1	0	0	0	1	2	1	2	1	0			6	7	1	6	6	6	6	6	1	1	6	1	4	7	4	7	2	2	0	2	1	1	2	2	2	2	3	3	4	2	1	1	1
3	765	Kavepenin	0	0	1	0	1	0	1	1	2	2	1	0			3	2	1	5	5	5	4	5	3	3	3	3	2	4	3	5	1	1	0	1	0	1	0	0	1	1	2	4	2	4		1	0
3	791	Kavepenin Selexid	0	0	1	0	1	0	1	2	1	2	1	0			6	1	1	6	6	6	6	6	7	6	6	6	3	7	6	7	2	2	0	1	1	1	2	2	0	2	5	7	1	6	1	1	1
3	839								2		1	2	1	0			7	1	7	7	6	6	7	7	7	7	7	7	7	7	7	7	2	2	2	1	1	1	2	2	2	2	7	7	7	7	1		0
1	928	Penicillin							1	1	5	1		0			6	1	1	6	6	6	6	6	1	6	6	4	7	7	6	6	2	1	0	1	1	0	1	2	2	1	3	2	7	1	1
3	932	Kavepenin	0	0	1	0	0	0	1	3	2	1		0			6	1	1	6	5	3	6	6	1	6	6	6	5	4	6	4	2	1	0	1	1	1	2	2	2	2	2	4	6	2	1	0	1
1	838	Kavepenin	0	0	1	0	0	0	1	1	1	1		0			6	1	1	6	6	6	7	6	1	6	6	1	2	6	6	7	0	1	0	1	1	1	0	0	0	0	1	7	2	7	1	0	1
1	840		0	0	1	0	0	0	1	1	1	1		0			6	1	1	6	6	1	6	6	1	4	6	7	7	1	6	7	1	1	0	1	1	2	2	2	2	2	7	7	1	6	1	0	1
3	841		1	0	0	0	0	1	1	3	6	1		2			6	1	1	6	6	6	7	7	1	7	7	1	7	7	7	7	1	1	0	1	1	1	2	2	2	2	1	1	1	6	1
1	843	Kavepenin	0	0	1	0	0	0	1	2	5	1		0			6	1	1	6	6	5	5	5	1	5	5	7	7	5	6	7	1	2	0	1	1	1	2	2	2	1	1	1	3	2	1	1	1
1	844	Kavepenin Penicillin TetralysalRoaccutan	0	0	1	0	0	0	1	1	1	3	3	0			6	1	1	6	6	6	6	6	1	6	6	7	7	7	5	6	2	1	0	1	1	1	1	2	2	2	4	2	3	3	1	1	1
1	846	Penicillin	0	0	1	0	0	0	1	1	1	3	1	0			6	7	1	6	6	6	5	6	2	6	5	4	6	2	5	6	1	1	0	1	1	0	1	1	1	1	2	2	3	4	1	0	0
1	848	Kavepenin Selexid	0	0	1	0	1	0	1	1	1	4	1	0			6	1	1	6	6	6	6	6	1	6	6	2	5	1	5	6	2	1	0	1	1	1	2	2	0	0	7	7	1	6	1	1	0
1	851	Penicillin	0	0	1	0	0	0	1	1	5	1		0			6	1	1	6	6	6	5	7	1	6	6	3	4	1	5	4	1	1	0	1	1	1	2	0	0	2	1	7	4	6	1	0
1	853	Kavepenin	0	0	1	0	0	0	1	1	2	2	1	0			6	1	1	6	6	6	3	6	1	6	6	4	1	1	6	3	0	1	0	1	1	0	1	1	1	1	1	1	3	6	1	1	0
1	855	Kavepenin	0	0	1	0	0	0	1	1	1	3	2	0			6	1	1	6	6	5	6	6	1	5	6	7	5	7	2	6	0	2	0	1	1	0	1	2	2	1	2	1	5	3	1
1	856	Alvedon Treo Naproxen	0	0	0	0	0	1	1	3	3	1		0			2	5		6	6	6	5	5	1	3	5	1	7	7	5	5	1	1	0	1	1	1	2	2	0	2	4	5	5	2	1	1	1
1	861	Penicillin	1	0	0	0	0	1	2		6	1		0			2	4	7	7	4	5	7	7	1	6	7	3	7	7	3	7	2	2	0	1	1	1	2	0	0	0	3		3	5	1	1	1
1	862	Vibramycin							1	1	1	1		0			6	1	1	6	6	6	5	5	1	6	2	1	2	5	4	5	1	1	0	1	1	1	2	2	1	1	4	4	4	4	1
1	865	Kavepenin	0	0	1	0	0	0	1	1	1	1		0			6	1	1	6	6	6	7	7	1	7	5	1	1	1	7	7	1	1	0	1	1	1	2	2	2	2	4	7	1	1	1	1	1
1	866		0	0	1	0	0	0	1	1	1	3	1	0			6	1	1	6	6	6	6	6	2	6	6	2	2	7	6	6	1	1	0	1	1	1	2	2	0	0	7	7	4	5	1
1	869	Penicillin	0	0	1	0	0	0	0		1	1		0			6	1	1	6	6	6	7	6	1	7	7	7	7	1	7	7	1	2	0	1	1	1	2	2	0	1	1	7	1	6	0
3	668								1	1	1	1		0			1	1	1	3	3	6	6	6	1	6	6	1	2	6	3	6	0	1	0	0	1	1	1	1	1	1	1	1	6	2	1	0	0
1	813		0	0	1	0	0	0	1	1	1	2	1	0			6	1	1	6			6	6	1	6	6	1	7	7	7	7	1	2	0	1	1	1	2	0	0	0	7	7	4	4	1	0	1
1	870	Penicillin Sulfa	0	0	1	0	0	0	1	1	2	3	1	0			6	1	1	6	6	6	6	6	1	5	6	5	5	1	6	6	2	1	0	1	1	0	1	1	1	1	2	2	4	2	1	1	1
2	872	Bafucin Gramicidin	0	0	1	0	0	0	1	2	6	1		2			4	4	1	7	7	5	6	7	1	6	6	3	7	7	6	3		1	2	1	1	0	1	0	0	0	4	4	7	7	0
1	874								1	1	5	1		0			5	2	1	6	6	6	6	6	1	6	6	1	5	1	6	6	0	1	0	1	1	0	1	0	0	0	4	4	2	5	1	1	1
1	875	Kavepenin	0	0	1	0	0	0	1	1	1	1		0			6	1	1	6	6	6	6	4	1	6	6	1	1	6	7	6	2	2	0	1	1	1	2	2	0	1	3	7	3	7	1	0	1
3	876	Penicillin	0	0	1	0	0	0	1	3	1	1		0			6	1	1	6	6	6	4	6	1	6	6	6	5	2	6	6	1	1	0	1	1	0	2	2	2	0	4	4	1	6	1	1	0
1	877	Penicillin Sulfa	0	0	0	1	0	0	1	1	1	1		0			6	1	1	6	6	6	6	6	1	5	5	2	2	5	5	6	0	1	0	1	1	1	1	0	0	0	3	2	4	2	1	1	1
1	880		0	0	1	1	0	0	1	2	1	1		0			6	1	1	6	6	6	6	5	1	4	4	1	7	5	6	4	1	1	0	1	1	1	2	2	2	1	2	1	3	6	1	1	1
1	881		0	0	1	0	1	0	1	2	1	1		0			5	1	4	7	1	6	5	5	1	6	6	4	4	4	4	3	1	1	0	1	1	1	1	2	2	2	3	3	3	3	1		1
1	886	Kavepenin Heracillin Selexid	0	0	1	0	1	0	1	1	1	1		0			6	1	1	6	6	6	6	6	1	6	6	2	6	1	6	6	1	1	0	1	1	1	1	1	1	1	1	1	1	6	1	0	1
3	888		0	0	1	0	1	0	1	2	1	1		0			6	1	1	6	6	6	6	6	2	5	6	1	3	1	6	5	2	1	0	1	1	1	2	2	2	1	2	1	1	5	1
1	889	Ampicillin	0	0	1	1	0	0	1	1	6	2	2	0			6	1	1	6	6	6	1	3	2	3	3	1	2	6	7	4	1	2	0	1	2	0	2	2	2	2	7	7	3	5	1	1	1
1	894	Kavepenin Selexid Heracillin Vibramycin Cefamox ja dom vanligaste	0	0	1	0	1	0	1	1	1	2	1	0			6	1	1	6	6	6	6	5	1	5	6	1	7	3		6	1	1	0	1	1	1	2	0	1	2	2	1	1	6	1	1	1
1	896	Kavepenin	0	0	1	0	1	0	1	1	1	1		0			6	1	1	6	6	6	7	7	1	7	5	7	7	7	7	7	2	1	0	1	2	1	2	2	2	2	7	7	1	6	0
1	899	Penicillin							1	1	1	1		0			6	7	1	6	6	6	6	6	1	6	6	7	7	7	5	6	2	1	0	1	1	2	1	2	1	1	7	3	1	6	1	1	0
1	901	Amoxicillin Tetracycliner Cefalosporiner etc	0	0	1	0	1	0	1	1	1	1		0			6	1	1	6	6	6	6	6	1	6	6	1	6	1	6	6	1	1	0	1	1	1	1	1	1	1	1	1	4	4	1	0	1
1	902	Penicillin	0	0	1	0	1	0	1	2	1	1		0			6	1	1	6	6	1	4	4	1	4	4	4	4	1	4	6	1	1	0	1	1	1	1	1	0	1	1	1	4	4	1	0	1
1	903	Amoxicillin Sandoz	1	0	1	0	0	0	1	3	6	1		1	dubbelsidig lunginflammation	45	6	1	1	6	6	7	1	7	2	3	3	2	7	3	4	3	1	2	0	2	2	2	2	2	2	1	7	7	1	6	1
1	904		0	0	1	0	1	0	1	1	1	1		0			6	1	1	6	6	6	6	4	2	6	3	1	1	3	6	4	1	1	0	1	1	1	2	2	2	1	3	7	1	6	1
1	907	Penicillin							1	1	1	1		0			6	1	1	6	6	6	6	6	1	6	6	3	2	7	6	5	0	2	0	1	1	1	2	2	0	0	5	7	5	5	1	1	1
2	909	Imacillin Kavepenin Calciopen	0	0	1	0	0	0	1	1	2	1		0			6	1	1	6	6	6	6	6	1	6	6	2	6	5	6	6	1	1	0	1	1	0	1	2	0	1	3	2	2	5	1	1	1
1	913	Penicillin	0	0	0	0	1	0	1	1	1	3	2	0			3	5	2	6	5	6	6	6	3	4	6	7	3	7	6	5	2	1	0	1	1	1	2	0	0	0	6	5	2	5	0
1	916	Tetracycline Cefalosporin Kinoloner Trimetoprim Sulfa	0	0	1	0	1	0	1	1	1	2	1	0			6	1	1	6	6	6	6	6	1	6	6	2	5	1	6	6	1	1	0	1	1	0	1	1	1	1	2	1	4	3	1	0	1
1	917	Penicillin	0	0	1	0	0	0	1	1	1	1		0			6	1	1	6	6	6	6	6	1	6	6	6	7	1	6	6	1	1	0	1	1	0	1	0	0	0	2	1	3	3	1	1	1
1	919	Kavepenin	0	0	1	0	0	0	1	1	2	1		0			6	1	1	6	6	6	7	3	1	6	7	1	7	7	6	6	1	1	0	1	1	1	1	2	2	2	1	1	2	6	1
2	922		0	0	0	1	0	0	1	1	1	4	1	0			6	1	1	6	6	5	7	7	3	7	4	4	7	5	7	6	0	2	0	1	0	0	2	0	0	0	7	7	2	5	0
2	923	Penicillin	1	0	0	0	0	0	1	4	1	1		0			7	1	1	6	6	6	7	7	1	7	7	1	7	1	7	6	0	0	2	1	1	1	2	2	2	1	5	5	5	5	0
1	925								1	1	1	1		0			6	3	1	6	6	6	5	6	1	6	6	3	3	3	5	6	2	1	0	1	1	2	2	2	0	2	7	7	1	6	1	1	1
2	926		0	0	0	0	1	0	2		5	1		0			6	7	1	6	6	5	6	6	1	3	6	2	7	3	7	6	2	2	2	1	1	1	2	2	2	2	2	2	5	2	1	0	0
1	927	Penicillin V Doxycyklin Erythromycin Klindamycin Chloromycetin Kinoloner	0	0	1	0	1	0	1	1	1	1		0			6	1	1	6	6	6	6	6	1	6	6	3	6	1	6	6	1	1	0	1	1	0	1	1	1	1	3	1	2	6	1	1	1
1	929		0	0	1	0	0	0	1	1	1	1		0			6	1	1	6	6	6	6	4	1	5	6	1	4	4	4	6	1	1	0	1	1	1	1	1	0	0	4	2	3	2	1	1	1
1	931	Penicillin	0	0	1	1	0	0	0		1	1		0			6	1	1	6	6	4	4	5	2	6	6		7	7	7	5	2	2	0	1	1	1	2	0	2	2	7	7	4	5	0
2	933	Penicillin	0	0	1	0	0	0	1	1	3	1					5	7	2	6	5	3	6	7	1	7	6	7	7	3	2	7	1	1	0	1	1	1	1	2	2	2	4	7	2	5	1	0	0
1	935	Penicillin	0	0	1	0	0	0	1	1	5	1					6	1	1	6	6	6	6	6	1	6	6	3	3	1	6	6	1	1	0	1	1	1	1	1	1	1	2	1	2	3	1	1	1
1	937		0	0	1	0	0	0	1	2	1	1		0			6	1	1	6	6	6	6	6	1	6	6	1	6	1	6	6	1	1	0	1	1	1	1	1	0	0	3	1	3	3	1
1	939	Penicillin Kavepenin Selexid Trimetoprim Xylocain	0	1	1	0	1	0	1	1	1	2	1	0			6	1	1	6	6	6	6	6	1	6	6	4	4	3	6	6	1	1	0	1	1	1	2	2	0	0	3	2	2	5	1	1	1
1	943	Penicillin							1	1	2	1		0			2	4	1	3	4	5	3	7	1	3	5	4	2	7	4	5	2	2	2	1	1	2	2	2	2	2	5	4	5	6	1
2	944	Penicillin	0	0	1	0	0	0	1	1	1	1		0			6	6	1	4	4	4	7	7	1	7	5	1	7	7	4	6	2	2	0	1	1	1	2	0	2	2	4	4	4	7	1
1	945	Kavepenin	0	0	1	0	0	0	1	1	1	3	1	0			6	1	2	6	6	6	6	6	1	3	6	4	3	2	2	3	0	1	2	1	1	1	1	1	1	2	1	2	4	3	1	1	1
1	947		0	0	1	0	0	0	1	1	1	1		0			6	7	1	6	6	2		6	1	7	6	2	7	6	6	7	0	1	0	1	1	1	1	2	2	1	2	1	3	3	1
3	946	Penicillin Claritin Alvedon Ipren Ibuprofen Magnecyl Cocillana Bricanyl	1	0	1	1	0	1	1	2	3	1		0			6	2	2	6	6	5	2	3	1	1	4	1	1	3	3	3	0	1	0	1	1	1	0	2	2	2	3	7	2	5	1	1	0
1	953	V Penicillin Tetracycline	0	0	1	0	0	0	1	1	2	1		0			6	1	1	6	6	6	6	6	1	6	6	1	1	3	6	6	1	1	0	1	1	1	2	0	0	0	1	1	3	6	1	1	1
1	954		0	0	1	0	1	0	1	1	1	1		0			6	1	1	6	1	6	3	3	1	1	5	1	1	6	2	3	1	2	0	1	1	1	2	2	2	2	3	2	1	6	1	1	1
1	956	Kavepenin	0	0	1	0	0	0	1	1	1	3	1	0			6	1	1	6	6	6	6	6	1	7	6	7	7	7	6	7	2	2	0	1	1	2	2	2	2	2	7	7	3	3	1	1	0
2	958								1	1	2	1		0			6	7	4	6	6	6	7	7	7	7	7	7	7	7	7	7	2	2	2	2	2	2	2	2	2	1	7	7	6	6	0
2	960	Kavepenin	0	0	1	0	0	0	1	1	6	3	1	0			6	1	1	6	6	6	6	6	1	6	6	4	6	3	6	6	1	1	0	1	1	1	1	1	1	1	1	1	5	2	1	0	1
1	964	Kavepenin Selexid Lexinor	0	0	1	0	1	0	1	1	1	2	1	0			6	1	1	6	6	6	6	6	1	6	6	6	6	1	6	6	0		0	1	1	1	1	1	1	1	1	1	1	6	0
1	965	Heracillin Kavepenin Dalacin Doxyferm	0	0	1	0	0	0	1	2	1	1		0			3	1	1	4	6	6	6	6	1	6	6	6	7	7	6	6	1	2	0	1	1	0	1	0	0	1	4	1	4	6	1	1	1
1	966	Kavepenin Doxycyklin Erythromycin	0	0	1	0	0	0	1	1	1	3	1	0			6	1	1	6	6	6	6	6	1	6	6	1	1	2	6	6	2	1	0	1	1	1	1	2	1	1	2	1	3	2	1	1	1
1	969		0	0	1	0	0	0	1	2	1	4	1	0			6	1	1	6	6	6	6	6	1	6	6	1	7	7	6	3	2	1	0	1	1	1	1	2	2	2	4	4	1	5	1	1	0
1	971	Kavepenin	0	0	1	0	0	0	1	1	5	1		0			6	1	1	6	6	7		7	2	7	3	3	3	7	7	7	1	1	0	1	1	1	2	2	2	1	1	1	2	7
1	975	Penicillin	0	0	1	0	1	0	1	1	2	1		0			6	1	1	6	6	3	5	7	2	2	4	7	4	1	5	6	1	2	0	1	1	2	2	1	1	1	7	7	2	3	0
1	980		0	0	1	0	1	0	1	1	1	1		0			6	1	1	6	6	6	6	7	1	7	6	7	7	7	6	6	2	1	0	1	1	1	1	2	2	2	1	1	3	3	1
2	982	Penicillin							1	1	1	1		0			5	4	2	6	5	7	2	5	1	5	5	5	2	5	5	5	0	0	0	1	1	2	1	1	1	1	7	7	7	7	1	1	1
1	985	Tetralysal	0	0	1	0	0	0	1	2	1	1		1	Rosacea	54	6	1	1	6	6	6	6	6	1	6	6	7	5	3	6	7	1	1	0	1	1	1	1	0	0	0	4	1	3	2	1
2	986		0	0	1	0	0	0	1	1	1	1		0			6	1	4	6	6	4	6	6	6	5	6	7	7	7	7	7	2	2	0	1	1	1	1	2	2	2	5	2	3	3	1	1	1
1	988	Penicillin	0	0	0	1	0	0	1	1	1	1		0			6	1	1	6	6	6	6	5	1	7	7	3	2	4	6	6	2	2	0	1	1	2	1	2	0	2	3	3	3	5	1	1	0
2	992	Penicillin Augmentin							1	3	5	1		0			5	7	4	6	5	3	7	7	7	7	7	7	7	7	7	7	1	0	0	1	1	1	2	2	2	0	7	7	4	4
2	994	Ciprofloxacin Amimox Meronem Tazocin/Piperacillin Fortum Kavepenin Bactrim	0	0	1	0	1	0	1	1	1	1		0			6	1	1	6	6	5	6	6	1	2	5	3	2	4	5	4	0	1	0	1	1	1	0	2	1	1	3	2	3	2	1	1	0
2	995								1	1	5	1		0			6	1	1	6	6	6	6	6	1	6	6	3	6	7	6	6	1	2	0	1	1	1	2	2	2	1	7	7	1	6	0
1	997	Penicillin	1	0	0	0	0	0	1	1	5	1		0			1	4	6	1	3	2	7	7	2	6	5	7	7	7	7	1	2	1	1	1	2	1		1	2	2	7	7	7	7	0
1	998	Kavepenin	0	0	1	0	0	0	1	1	2	3	1	0			6	1	1	6	6	5	6	6	1	6	6	4	2	7	5	6	2	1	0	1	1	1	2	2	2	2	2	3	4	4	1	1	0
1	983		0	0	1	0	0	0	1	3	1	1		0			6	1	1	6	6	6	6	6	1	6	6	1	5	3	6	6	1	1	0	1	1	0	1	0	0	1	3	2	1	4	0
1	2001	Kavepenin	0	0	1	0	0	0	1	2	1	3	1	0			6	1	1	6	6	6	6	6	1	5	5	2	7	3	5	6	1	1	0	1	1	1	1	0	0	0	2	2	3	3	1
1	2005		0	0	1	0	0	0	1	3	1	1		0			6	1	1	6	6	7	6	6	1	6	6	3	2	3	3	6	0	1	0	1	1	1	2	2	2	2	5		1	7	1	1	1
1	2012	Selexid Kavepenin Heracillin Dalacin Ciprofloxacin Flagyl Trimetoprim etc.	0	0	1	0	0	1	1	1	1	1		0			6	1	1	6	6	6	4	6	1	6	6	6	6	1	6	6	1	1	0	1	1	0	0	1	1	1	2	1	2	3	1
1	2013	Dalacin Imacillin Abboticin	0	0	1	0	0	0	1	1	1	1		0			6	1	7	6	6	7	7	7	7	1	7	2	1	7	7	1	0	0	0	2	2	0	2	2	2	2	7	7	1	6	0
1	2014	Kavepenin Selexid Amimox	0	0	1	0	1	0	1	1	1	1		0			6	4	4	6	6	5	6	6	1	6	6	2	6	1	2	6	1	1	0	1	1	1	0	1	1	1	2	2	5	5	1	1	1
2	2015	Kavepenin Clindamycin Cefuroxim	0	0	1	0	0	0	1	1	1	1		0			6	1	1	6	6	5	6	6	1	6	6	1	5	1	6	5	0	1	0	1	1	1	1	2	1	1	3	1	3	6	1	1	1
1	2018	Penicillin Vibramycin Sulfa	0	0	1	0	0	0	1	1	2	1		0			6	1	1	6	6	6	6	6	1	6	6	1	4	4	4	6	0	1	0	1	1	1	1	1	2	2	3	3	4	4	1	1	1
1	2019	Penicillin Sulfa	0	0	1	0	0	0	1	1	2	1		0			6	1	1	6	6	6	5	6	1	6	6	2	5	7	5	5	1	2	0	1	1	2	1	1	0	0	3	2	1	2	1	1	1
1	2022		0	0	1	0	0	0	1	1	2	1		0			6	1	2	6	6	6	6	7	1	7	5	1	7	7	5	7	2	1	0	1	1	2	0	2	2	2	7	7	2	5	1
3	2023	Kavepenin	0	0	1	0	0	0	1	1	1	3	1	0			6	1	1	6	6	6	1	6	2	6	6	3	3	5	3	5	0	2	0	1	1	1	1	2	2	1	7	7	2	6	1	1	1
1	2025	Kavepenin	0	0	1	0	0	0	1	1	1	2	1	0			6	1	1	6	6	6	6	6	1	6	6	6	6	1	1	6	1	1	0	1	1	1	2	0	1	1	1	1	1	1	1	0	1
1	2026	Rinomar Penicillin	0	0	0	0	0	1	1	1	4	1		1	Ledgangsreumatism	66	6	1	1	6	6	6	6	4	1	4	6	6	6	3	6	6	1	1	1	1	1	0	2	2	1	1	4	2	1	6	0
2	2030	Kavepenin	0	0	1	0	0	0	1	1	1	3	1	0			6	1	1	6	6	6	4	6	1	6	6	1	4	4	6	6	2	1	0	1	1	1	1	0	0	0	1	1	7	7	1	1	0
1	2031	Dalacin Doxyferm Kavepenin	0	0	1	0	0	0	1	2	5	1		0			4	1	4	1	6	6	6	2	1	3	4	1	7	2	4	2	1	1	0	1	1	1	2	2	0	1	6	4	1	5	1	1	1
1	2032	Penicillin	0	0	1	0	0	0	1	3	2	1		0			6	1	1	6	6	6	7	6	7	7	7	7	7	7	7	7	1	2	0	1	1	2	2	2	2	2	7	7	1	5	1	1	1
1	2037	Penicillin	0	0	0	1	0	1	1	3	2	1		0			6	1	1	6	6	6	1	1	1	6	6	1	1	7	7	6	2	1	1	1	1	1	0	0	0	1	7	7	1	6	1	0	1
1	2038								1	1	2	2	1	0			6	1	1	6	6	6	5	5	1	6	6	1	1	2	3	4	2	1	0	1	1	1	1	2	2	1	2	1	3	3	0
2	2042	Cortison Penicillin	0	0	1	0	0	0	1	1	1	1		0			6	1	1	6	6	7	6	6	1	6	6	2	2	6	7	6	0	1	0	1	1	1	2	2	0	2	7	7	1	6	1	1	0
1	2041	Penicillin Bensyl Trimetoprim Selexid Vibramycin Heracillin Lexinor etc	0	0	1	0	1	0	1	1	5	1		0			6	1	1	6	6	6	6	6	1	6	6	1	6	1	6	6	1	1	0	1	1		1	1	0	1		1	1	4	1		1
1	2044	Kavepenin Heracillin	0	0	1	0	0	0	1	2	2	1		0			6	1	1	6	6	6	6	6	1	6	6	1	4	1	6	6	2	1	0	1	1	1	1	1	0	2	3	7	4	6	1	1	1
1	2045	Penicillin	0	0	1	0	0	0	1	1	1	1		0			6	1	1	6	6	6	6	6	6	6	6	1	3	6	4	6	2	2	0	1	1	2	1	1	2	1	4	4	7	5	1	1	1
2	2046	Claforan Zinacef Bensylpenicillin Doktacillin Doxyferm Trimetoprim Kavepenin ect	0	0	1	0	1	0	1	1	1	3	1	0			6	1	1	6	6	5	6	6	1	6	6	2	6	3	6	6	1	1	0	1	1	1	1	1	2	1	3	2	4	4	1	1	1
2	2047		0	0	1	0	0	0	1	3	6	1		0			6	1	1	6	6		7	6	1	4	7	2	7	7	7	7	2	1	0	1	1	1	2	2	2	2	7	7	1	6	1	1	0
3	2048	Paracetamol	1	0	0	0	0	0	1	1	6	2	1	0			6	1	1	4	4	7	1	7	1	7	4	7	1	7	2	7	1	1	1	1	1	2	1	2	2	1	7	7	1	3	0
1	2049		0	0	1	0	0	0	1	2	3	1		0			6	1	1	6	6	6	6	6	1	6	6	1	1	6	6	7	0	0	0	1	1	1	2	1	1	1	1	1	1	6	1	0	1
2	2052	Kavepenin Dalacin Erimax Erymycin	0	0	1	0	1	0	1	1	1	4	1	0			6	1	1	6	6	6	7	6	1	6	6	2	5	7	6	1	1	1	0	1	1	1	0	0	1	1	1	1	4	4	1	1	1
2	2053	Kavepenin	0	0	1	0	0	0	1	1	5	1		0			6	1	1	6	6	6	6	6	1	7	6	6	1	6	6	6	2	2	0	1	1	1	2	2	2	2	7	7	1	6	0
1	2054		0	0	1	0	0	0	1	1	5	1		0			6	1	1	6	6	6	6	6	1	6	6	4	4	6	1	6	2	1	0	1	1	1	2	2	0	0	4	3	2	6	1	1	1
1	2057	Flagyl Ciprofloxacin Furadantin	0	0	1	0	0	0	1	3	2	1		1	urinvagsinfektion	73	6	1	1	6	6	6	6	6	1	6	6	1	6	2	6	6	1	1	0	1	1	1	2	2	2	2	2	2	1	1	1
2	2059		0	0	1	0	0	0	1	1	1	1		0			6	1	1	6	6	6	1	7	1	7	7	7	7	7	7	7	2	1	0	1	1	1	2	2	2	1	1	1	1	7	1	0	0
1	2061	Kavepenin Selexid FlukloxacillinSpektramox	0	0	1	0	1	0	1	1	1	4	1	0			6	1	1	6	6	6	6	6	6	6	6	1	6	1	6	6	0	1	0	1	1	1	1	2	2	0	1	1	1	7	1	1	1
1	2062	Penicillin Sulfa	0	0	1	0	0	0	1	1	1	1		0			6	1	1	6	6	6	6	6	1	6	6	1	3	2	5	5	1	1	0	1	1	1	1	1	2	2	7	7	4	4	1
1	2067	Penicillin							1	1	1	2	1	0			6	1	1	6	6	6	7	6	1	5	6	2	2	1	6	7	0	1	0	1	1	1	2	0	0	0	2	2	5	2	1
1	2069								1	1	1	1		0			6	7	1	6	6	6	7	7	2	6	6	4	7	7	6	6	2	2	2	1	1	1	1	2	2	2	3	3	7	2	1	0	1
1	2071	Penicillin Kavepenin Fucidinsalva	0	0	1	0	0	0	1	1	1	3	2	0			6	1	1	6	6	7	6	6	1	6	6	3	5	7	6	6	1	1	0	1	1	1	1	2	2	2	1	1	2	3	1
1	2074	Penicillin Heracillin Kavepenin Tikacillin	0	0	1	0	0	0	1	1	2	1		1	Stafylokocker i sar	31	5	7	1	6	6	5	5	7	2	7	6	1	7	7	6	6	0	2	0	1	1	2	2	2	2	2	6	5	2	4	1	1	1
2	2075	Penicillin: Furadantin Heracillin Ciprofloxacin Selexid Trimetoprim Amimox	0	0	1	0	1	0	1	1	1	1		0			6	1	1	6	6	6	6	6	1	6	6	4	6	2	6	6	1	1	0	1	1	1	2	2	1	1	2	1	3	3	1	1	0
1	2076	Penicillin	0	0	1	0	0	0	1	1	1	3	1	0			6	1	1	6	6	6	6	6	1	6	5	1	7	7	5	3	1	1	0	1	1	1	1	0	2	2	5	3	2	5	1	1	0
1	2077	massa	0	0	1	0	1	0	1	2	2	1		0			6	1	1	4	6	6	6	4	1	4	6	1	4	4	6	5	1	1	0	1	1	1	1	1	1	1	3	2	2	5	1
1	2080	Penicillin	0	0	1	0	0	0	1	1	1	1		0			6	1	1	6	6	6	3	6	1	3	6	6	3	7	3	3	0	1	0	1	1	1	2	0	1	1	1	1	1	3	0
1	2082	Selexid Furadantin Dalacin Heracillin Amimox Kavepenin Flagyl	0	0	1	0	1	0	1	2	1	3	1	0			6	1	1	6	6	6	6	6	6	6	6	1	3	1	6	6	1	1	0	1	1	0	2	0	0	0	1	1	3	3	1	0	1
1	2083	Penicillin							1	2	1	1		0			6	1	1	6	6	6	7	6	1	6	6	7	7	7	7	7	1	1	2	1	1	1	2	2	2	0	2	2	1	6	1
1	2084	Penicillin Kavepenin	0	0	1	0	0	0	1	1	1	2	1	0			6	1	1	6	6	6	6	6	1	6	6	3	6	1	6	6	1	1	0	1	1	1	1	0	0	0	3	3	6	6	1
2	2086	Heracillin Ciproxin Selexid Ekvacillin Tazocin Claforan Kavepenin	0	0	1	0	1	0	1	1	1	1		0			6	1	1	6	6	6	6	6	1	6	6	3	6	1	6	6	1	1	0	1	1	1	0	0	0	1	3	1	5	4	1	0	1
1	2087	Kavepenin	0	0	1	0	0	0	1	1	1	2	1	0			6	1	1	6	6	6	6	6		4	2	1	4	3	3	6	1	1	0	1	1	2	1	2	2	1	3	2	4	4	1
1	2090	Ciprofloxacin Penomax	0	0	1	0	0	0	1	2	2	1		0			6	1	1	6	6	6	4	7	4	7	4	2	7	7	7	7	2	2	0	1	1	2	1	2	2	1	3	2	3	2	1	1	1
2	2091		0	0	1	0	0	0	1	2	1	3	1	0			5	1	1	6	6	6	1	7	1	6	6	4	6	7	6	7	1	2	0	2	1	2	2	2	2	2	7	7	1	6	1	1	0
1	2095	Kavepenin	0	0	1	0	0	0	1	2	3	2	2	0			3	2	2	4	6	6	5	4	3	5	3	4	4	4	4	5	2	2	0	1	1	1	2	2	2	2	4	5	2	4	1	1	0
1	2098	Penicillin	1	0	0	0	0	0	1	1	1	3	1	0			7	7	1	6	6	6	6	6	1	6	6	6	7	7	6	6	0	2	1	1	1	0	0	0	0	0	3	3	6	6	1	0	0
1	2099	Penicillin	1	0	0	0	0	1	1	3	2	2	2	1	forkylning	2	6	1	1	6	7	7	6	7	1	7	7	7	7	6	7	7	2	1	0	1	1	2	1	2	2	2	7	1	1	6	1	1	0
1	2103		0	0	1	0	0	0	1	2	2	1		0			6	1	6	4	6	1	5	6	4	6	6	1	1	6	1	6	1	1	0	1	1	1	0	0	0	0	1	1	2	4	0
1	2104	Penicillin	0	0	1	0	1	0	1	1	2	2	1	0			4	1	1	6	5	6	5	6	1	6	6	5	7	2	4	6	1	2	2	1	1	2	2	2	2	2	3	3	4	3	1	1	1
1	2105	Penicillin Sulfa Tetracycline	0	0	1	0	1	0	1	1	1	1		0			6	1	1	6	6	6	6	6	1	6	6	1	6	1	6	6	1	1	0	1	1	1	2	0	0	2	2	2	3	6	1	1	1
1	2108	Kavepenin	0	0	1	0	0	0	1	2	1	4	3	0			6	1	1	6	6	3	3	3	3	4	4	2	3	3	6	6	0	0	0	1	0	1	2	0	0	1	4	4	1	6	1	1	0
1	2109								1	1	5	1		0			5	3	1	5	6	5	5	5	2	5	6	3	7	7	5	6	2	1	2	1	1	2	1	2	0	0	1	1	3	4	0
2	2111								2		6	1		0			7	4	6	7	7	7	7	7	1	7	7	7	7	7	6	7	2	2	0	1	1	1	2	2	2	2	7	7	1	7	0
1	2113	Penicillin	0	0	1	1	0	0	1	2	1	3	1	0			6	1	1	6	6	6	7	6	1	6	6	7	7	7	6	6	0	1	0	1	1	0	1	0	0	1	3	2	7	7	1
1	2118		0	0	1	0	0	0	1	1	1	2	1	0			6	1	1	6	6	6	6	3	1	6	6	1	4	3	6	4	1	1	0	1	1	1	2	2	0	0	3	7	1	6	1	1	0
1	2119	Kavepenin Abboticin	0	0	1	0	0	0	1	1	1	1		0			6	1	1	6	6	6	6	4	1	4	4	1	1	7	7	4	2	1	0	1	1	1	2	0	0	0	2	5	2	5	1	1	1
1	2120		0	0	1	0	0	0	1	2	1	1		0			6	1	3	6	6	3	7	7	7	7	7	7	7	7	7	7	2	2	2	2	2	2	2	2	2	2	2	2	2	7	1	1	0
1	2124	Penicillin	0	0	1	0	1	0	1	1	1	3	1	0			7	7	1	6	6	6	6	7	1	7	6	7	4	7	4	7	2	2	2	2	1	1	2	2	2	2	7	7	1	4	1	1	1
2	2125	Kavepenin	0	0	1	0	0	0	1	2	1	4	1	0			6	1	1	6	6	6	6	6	1	6	6	7	6	1	6	6	1	1	0	1	1	1	1	2	2	2	7	4	4	4	1	1	1
1	2129	Kavepenin	0	0	1	0	0	0	1	2	1	1		0			6	1	1	6	6	6	6	6	1	6	4	1	7	7	3	2	1	1	0	1	1	1	1	1	0	1	4	1	5	1	1	1	1
1	2135	Kavepenin	0	0	1	0	0	0	1	1	1	1		0			6	1	1	6	6	6	6	5	1	6	6	1	6	3	6	1	1	1	0	1	1	1	1	1	1	1	2	1	4	6	1	1	1
1	2137	Penicillin Kavepenin	0	1	1	0	1	0	1	1	1	3	2	0			5	1	1	6	6	6	6	6	1	6	6	2	7	2	6	5	1	1	0	1	1	1	1	2	2	1	3	1	2	1	1	1
1	2141	Penicillin	0	1	0	0	0	0	2		1	1		0			6	1	1	6	6	6	7	7	1	1	6	1	7	7	7	7	0	1	0	1	1	1	2	2	0	0	4	2	2	6	0
1	2144		0	0	1	0	0	0	1	1	1	1		0			6	1	1	6	6	6	4	6	1	6	6	1	6	1	6	5	1	1	0	1	1	1	2	2	1	1	3	3	2	6	0
2	2145	Kavepenin	0	0	1	0	0	0	1	1	1	3	1	0			6	1	1	6	6	6	7	6	1	6	6	5	5	7	6	7	2	2	0	1	1	1	1	2	2	2	4	4	7	4	1	1	1
1	2146	Penicillin	0	0	1	0	0	0	1	1	1	1		0			6	6	1	6	6	5	5	5	1	5	5	1	4	4	3	6	2	1	0	1	1	0	2	2	0	2	3	3	3	5	1	1	1
1	2148	Penicillin Heracillin Kavepenin	0	0	1	0	0	0		1	3	1		1	lunginflammation	66	6	1	1	6	6	6	6	6	1	5	6	1	4	1	7	7	2	1	0	1	1	1	0	0	1	1	1	1	1	6	1	1	1
1	2149	Penicillin	0	0	1	0	0	0	1	1	3	1		0			6	1	1	6	6	5	5	5	1	5	5	3	5	6	5	6	2	1	0	1	1	1	2	2	0	2	2	5	2	6	1	1	1
1	2150	Kavepenin Peceve Cefadroxil Cefamox Cefotaxim Selexid Ciprofloxacin etc	0	0	1	0	1	0	1	1	3	1		1	acne	28	6	1	1	6	6	6	6	6	1	6	6	4	6	4	6	6	1	1	0	1	1	0	1	1	1	1	1	1	4	3	1	1	1
1	2152	Kavepenin	0	0	1	0	0	0	1	2	1	1		0			6	1	6	1	6	5	6	6	1	6	7	7	4	2	6	6	2	0	0	1	1	1	2	2	0	0	2	1	1	7	1	1	1
1	2153	Kavepenin Ery-Max	0	0	1	0	0	0	1	1	3	1		1	urinvagsinfektion	55	6	1	1	6	6	6	6	6	1	6	6	1	2	4	6	5	1	1	0	1	1	1	1	1	0	1	1	2	7	7	1	1	1
1	2154	Kavepenin	0	0	1	0	0	0	1	1	1	1		0			6	1	4	5	6	7	7	7	1	6	6	7	7	7	7	7	2	2	0	2	2	2	2	2	2	2	7	7	4	4	1
3	2020	Penicillin	0	0	0	1	0	0	1	2	5	1		0			6	1	1	6	6	6	6	7	1	7	6	1	1	7	6	1	2	2	0	1	1	1	1	1	1	2	1	1	3	3	0
3	2035		0	0	1	0	0	0	1	1	1	1		0			6	1	1	6	6	6	6	6	1	6	6	4	5	2	6	6	2	2	0	1	1	1	1	2	2	0	7	7	3	3	0
3	2063	Kavepenin	0	0	1	0	0	0	1	2	1	1		0			1	6	1	6	6	1	6	6	1	6	6	1	3	1	6	6	1	1	0	1	1	1	1	1	2	0	3	1	6	3	1
2	2097	Penicillin	0	0	1	0	0	0	1	1	1	2	1	0			6	1	1	6	6	6	6	6	1	4	6	1	3	1	6	6	1	1	0	1	1	1	0	2	0	0	2	7	1	6	1	1	1
1	2101	Kavepenin	0	0	1	0	0	0	0		1	1		0			6	1	1	6	6	6	7	1	1	7	7	1	1	7	7	1	1	2	0	1	1	1	2	2	1	1	1	1	1	4	0
1	2155	Kavepenin	0	0	1	0	0	0	1	1	1	4	1	0			5	1	1	6	6	6	3	5	1	5	5	2	3	3	4	6	1	1	0	1	1	1	1	2	0	2	4	4	4	5	1	0	1
2	2156	Penicillin	1	0	1	0	1	0	1	1	3	1		0			6	1	1	6	6	6	6	3	1	3	3	3	6	6	6	6	2	1	0	1	1	1	2	2	2	1	3	3	2	6	0
2	2162	Penicillin	0	0	1	0	0	0	1	2	2	1		0			6	1	4	6	4	4	6	6	1	7	6	1	7	6	4	7	1	2	0	1	1	1	1	1	2	2	2	7	1	6	1	0	1
1	2163	Kavepenin	0	0	1	0	0	0	1	1	1	1		0			6	1	1	6	6	6	6	6	1	6	6	1	3	7	5	6	0	0	0	1	1	0	1	2	2	1	4	2	1	5	1	1	0
2	2164	Kavepenin	1	0	1	0	0	1	1	2	6	1		0			6	1	1	6	6	6	5	4	1	5	5	1	1	4	6	7	1	1	0	1	1	1	2	2	2	2	5	5	4	6	1	1	0
1	2165	Penicillin Kavepenin	0	0	1	0	0	0	1	1	2	1					6	1	1	6	6	6	6	7	1	4	5	2	7	4	2	4	0	2	0	1	1	1	2	2	0	2	3	3	1	6	1	1	1
2	2166		0	0	1	0	0	0	1	1	2	1					6	1	1	6	6	6	6	7	1	6	6	7	7	1	6	4	2	1	0	1	1	2	1	1	1	1	2	2	1	6	1
2	2167	Kavepenin	0	0	1	0	0	0	1	1	1	2	1	0			6	1	1	6	6	6	6	6	1	6	6	7	6	7	6	7	0	0	0	1	1	1	1	2	2	2	7	7	7	7	1	1	0
2	2168								1	1	2	1		0			6	1	1	6	6	2	6	6	1	5	6	1	7	3	6	6	1	1	0	1	1	1		0	1	0	7	3	2	5	1	1	1
1	2169								1	1	3	1		1	Magsar	54	6	1	1	6	6	6	6	6	1	6	6	7	7	5	6	6	2	2	2	1	1	2	2	2	2	1	1	1	2	4	1	1	1
1	2172	Kavepenin Selexid	0	0	1	0	1	0	1	1	1	1		0									6	6	1	6	6	6	7	7	6	6	2	1	0	1	2	1	2	1	1	1	7	7	4	2	1
1	2175	Penicillin							1	1	1	1		0			6	6	1	4	2	6	2	7	1	6	7	6	4	6	1	7	2	2	2	2	1	2	2	2	2	2	7	7	4	4	1	1	1
1	2176	Penicillin							1	1	5	1					6	1	1	6	6	7	7	7	7	7	7	7	7	7	7	7	2	2	0	1	1	1			0	0	7	7	7	7
3	2179	Kavepenin Heracillin Cefamox Amimox Doxyferm	0	0	1	0	1	0	1	1	2	1		0			6	2	4	6	6	4	2	4	2	6	4	2	4	4	3	6	1	1	0	1	1	1	0	0	0	0	1	1	5	4	1
1	2180		0	0	1	0	1	0	1	1	1	1		0			6	1	1	6	6	6	6	6	1	6	6	3	6	6	6	6	1	1	0	1	1	0	1	0	0	2	1	1	4	3	0
1	2181		0	0	1	0	0	0	1	2		1		0			6	1	1	6	6	4	2	7	2	4	3	2	1	6	5	7	1	2	0	1	1	1	2	0	0	0	7	3	1	6	1	1	1
1	2186	Kavepenin Amoxicillin Bactrim Flukloxacillin	0	0	1	0	1	0	1	1	5	4	1	0			5	2	1	6	5	4	6	6	2	6	6	1	3	7	4	7	0	1	0	1	1	0	1	1	0	0	2	2	3	5	1
1	2187	Kavepenin	0	0	1	0	0	0	1	1	1	1		0			6	1	6	6	6	7	6	6	1	6	6	2	3	3	2	5	1	2	0	1	1	1	2	2	2	2	7	7	5	7	1
1	2188	Kavepenin Dalacin Ery-Max	0	0	1	0	0	0	1	1	1	2	1	0			6	1	2	6	6	5	6	5	1	6	6	1	6	1	6	5	1	1	0	1	1	1	0	2	0	2	2	5	1	6	0
1	2189	Penicillin Alvedon	1	0	0	0	0	1	1	2	6	1		0			7	7	1	6	6	6	6	6	4	3	5	5	5	3	5	6	0	1	0	1	1	1	0	0	1	1	3	3	2	3	1
2	2190	Penicillin	0	0	1	0	0	0	1	1	1	1		0			5	1	1	6	6	6	1	1	1	4	4	1	1	6	3	6	0	1	1	1	1	1	2	2	2	2	7	7	7	7	1	0	1
1	2194								1			1		1	Astma	64		1	1	7	6	4	1	3	1	1	1	1	1	3	3	1	1	0	0	2	2	1	2	1	0	1	4	4	1	5		1	1
1	2196	Kavepenin Tetralysal	0	0	1	0	0	0	1	1	1	2	1	0			6	1	1	6	6	6	6	6	1	6	6	7	7	7	6	6	2	1	0	1	1	1	2	2	1	1	7	2	5	7	1	1	1
1	2197		0	0	1	0	0	0	1	1	2	1		0			6	1	2	6	6	7	7	7	2	7	5	7	7	2	3	5	1	1	0	1	1	2	2	2	2	2	7	7	3	7	1
1	2200	Kavepenin Heracillin	0	0	1	0	0	0	1	1	2	2	2	0			6	1	1	6	6	6	5	6	1	4	5	1	1	6	6	6	1	1	0	1	1	1	2	0	0	0	4	1	1	5	1	1	1
1	2201	Kavepenin	0	0	1	0	1	0	1	1	1	3	1	0			6	1	1	4	6	4	7	6	1	6	6	7	7	7	2	5	2	1	0	1	1	0	1	2	2	2	1	1	7	7	1	0	1
1	2202		0	0	1	0	1	0	1	1	1	1		0			6	1	1	6	6	6	6	6	1	6	6	1	6	1	6	6	1	1	0	1	1	0	1	1		1	5	2	4	2	1
2	2203	Kavepenin	0	0	1	0	0	0	1	1	3	1		0			6	1	7	6	6	6	6	6	1	6	6	3	1	1	1	1	1	1	0	1	1	1	2	1	1	1	1	1	7	4	1	1	1
1	2207	Penicillin Ciprofloxacin Metilicillin Vancomycin Tetracycline Betalaktamas ect	0	0	1	0	1	0	1	1	5	1		0			6	1	1	6	6	6	6	6	1	6	6	2	4	2	6	6	1	1	0	1	1	0	1	0	0	1	4	1	4	3	1
1	2208	Penicillin							1	1	1	4	2	0			7	7	1	6	4	4	6	6	1	6	6	1	1	1	6	6	2	2	0	1	1	2	2	2	2	2	6	7	7	7	1
1	2210	Kavepenin	0	0	1	0	0	0	1	1	1	1		0			6	1	1	6	6	6	5	6	1	6	6	1	5	2	6	4	1	1	0	1	1	1	1	2	2	0	1	1	1	6	1	1	1
1	2216		0	0	1	0	0	0	1	2	1	1		0			1	1	1	6	6	6	6	6	6	6	6	1	6	7	6	6	1	0	0	1	1	2	2	2	2	2	3	3	2	6	1
1	2218	Penicillin Amoxicillin Zithromax	0	0	1	0	1	0	1	1	1	1		0			6	1	1	6	6	6	6	4	2	7	6	7	7	2	6	6	1	1	0	1	1	1	2	2	2	0	1	1	7	3	1
1	2221	Penicillin Kavepenin	0	0	1	0	0	0	1	2	1	2	1	0			6	1	1	6	6	6	5	6	1	5	6	4	7	7	4	6	0	2	1	1	1	1	1	1	0	1	7	2	3	5	1	1	0
1	2224		1	0	1	0	1	1	1	1	5	1		0			6	1	1	6	6	4	6	5	1	6	5	1	2	5	6	5	1	1	0	1	1	1	1	0	0	0	3	3	3	3	1	1	0
1	2226	Kavepenin Vibramycin Trimetoprim Selexid	0	0	1	0	1	0	1	1	1	2	2	0			4	4	2	5	5	5	6	6	1	6	6	2	2	5	6	6	2	1	0	1	1	1	1	1	1	1	3	2	3	6	1	1	1
1	2229								1	1	1	1		0			6	1	1	6	6	6	7	5	1	3	5	1	4	7	5	7	2	2	0	1	1	1	2	2	0	2	7	7	3	4	1	0	1
2	2231	Flagyl Kavepenin Selexid	0	0	1	0	1	0	1	3	1	2	1	0			6	1	1	6	6	6	6	6	1	6	6	1	4	1	6	6	1	1	0	1	1	1	2	1	0	2	1	1	4	1	1
1	2233	Kavepenin Doxyferm	0	0	1	0	0	0	1	2	3	2	2	1	bihaleinflammation	39	6	1	1	6	6	6	6	4	1	6	6	4	6	3	6	6	1	1	0	1	1	1	1	1	0	1	3	1	1	6	1
1	2234	Kavepenin Lexinor Trimetoprim	0	0	1	0	0	0	1	1	1	1		0			6	1	1	6	6	6	7	7	1	4	7	1	7	1	4	3	1	1	0	1	1	1	2	2	2	1	1	1	3	3	0
1	2235	Penicillin	0	0	1	0	0	0	1	1	1	4	2	0			5	1	1	5	6	5	6	6	1	5	5	2	5	1	5	5	1	1	0	1	1	1	1	1	0	1	3	2	2	5	1	1	1
1	2237	Cefalosporiner Tetracycliner Makrocykliska etc	0	0	1	0	0	0	1	1	1	3	1	0			6	1	1	6	6	6	4	5	1	6	5	2	2	5	6	1	1	1	0	1	1	0	1	1	1	1	2	1	3	5	1	1	1
2	2242	Penicillin	0	0	0	1	0	0	1	1	1	1		0			6	1	1	5	6	6	3	6	2	3	5	3	7	7	5	6	2	2	0	1	2	1	2	2	2	2	7	7	2	6	0
1	2243	Kavepenin	0	0	1	0	0	0	1	1	2	1		0			6	1	1	6	6	6	6	6	1	6	5	2	2	2	5	5	1	1	0	1	1	1	1	1	1	1	3	2	1	6	1	1	1
1	2244	Selexid Amimox Kavepenin Cefadroxil	0	0	1	0	1	0	1	3	1	1		0			6	1	1	6	6	6	3	6	1	6	5	2	7	1	5	5	1	1	0	1	1	1	2	2	2	2	2	2	3	5	1	1	0
1	2248		0	0	1	0	0	0	1	1	1	1		0			6	1	1	6	6	6	5	5	1	2	3	3	2	1	5	7	1	1	1	1	1	1	2	2	2	1	3	1	2	3	1	1	1
1	2249	Penicillin	0	0	1	0	0	0	1	1	1	1		0			6	1	1	6	6	6	6	6	1	6	6	1	6	1	6	1	1	1	0	1	1	1	2	2	2	2	4	4	4	5	1	0	1
1	2252	Doctacillin Calciopen Amimox Kavepenin Tikacillin Tetracycline	0	0	1	0	1	0	1	2	5	1		0			6	1	1	6	6	6	6	6	1	6	5	5	5	1	6	6	1	1	0	1	1	1	1	1	0	0	3	4	3	3	1
1	2254	Penicillin	0	0	1	0	1	0	1	1	1	1		0			6	1	1	6	6	6	5	5	1	6	6	1	5	5	5	5	1	1	0	1	1	1	1	1	0	0	2	1	1	6	0
2	2258	Cefadroxil Kavepenin	0	0	1	0	0	0	1	2	3	4	3	1	Streptokocker	7	6	1	2	5	6	6	6	6	1	6	6	5	4	7	3	5	1	1	0	1	1	0	1	2	2	1	5	4	1	5	1	1	1
1	2260	Penicillin	0	0	1	0	0	0	1	1	1	1		0			6	1	2	6	6	6	5	5	3	6	5	3	2	7	6	7	0	2	0	1	1	1	1	1	0	2	1	1	2	3	1	1	1
1	2262	Penicillin Kavepenin	0	0	1	0	0	0	1	1	1	1		0			5	1	1	5	6	6	6	5	1	5	5	2	3	7	5	6	2	2	0	1	1	1	1	2	2	2	2	2	3	4	0
1	2263	Heracillin Cefamox Kavepenin	0	0	1	0	1	0	1	1	1	1		0			6	1	1	6	6	6	6	6	1	5	6	3	5	2	6	6	1	1	0	1	1	1	0	1		1	3	5	2	6	1
1	2264	Amoxicillin Sandoz Vibramycin	0	0	1	0	1	0	1	3	1	1		0			6	1	1	6	6	6	1	4	1	1	1	1	1	4	1	1	1	1	0	1	1	1	2	2	0	2	4	4	1	6	1
1	2265	Kavepenin	0	1	1	0	0	0	1	1	2	2	1	0			6	1	2	6	6	6	3	5	1	5	5	1	1	6	4	2	0	1	0	1	1	1	2	0	0	0	3	3	1	6	1	1	1
3	2267	Alvedon	0	0	1	0	0	1	1	3	3	1		1	Feber forkylning	62	6	1	7	6	6	2	3	7	3	7	3	3	7	7	4	5	2	1	0	1	1	2	1	1	2	2	1	1	7	6	1
2	2268	Kavepenin	0	0	1	0	0	0	1	1	1	4	1	0			6	1	1	6	6	6	6	6	1	6	6	4	6	2	6	6	2	1	0	1	1	1	0	1	1	1	3	1	2	4	1
1	2273	Penicillin Kavepenin	0	0	1	0	0	0	1	1	6	3	3	0			4	1	1	5	5	5	7	7	1	5	5	2	4	7	5	7	2	2	0	1	1	2	1	2	2	2	1	1	2	5	1	1	0
3	2272	Penicillin							1	1	6	2	2	0			1	6	6	1	1	1	7	7	7	6	6	6	7	6	7	7	1	2	0	2	2	2	2	1	1	1	7	7	6	4	0
1	2274	Kinoloner Trimetoprim Sulfonamider	0	0	1	0	1	0	1	2	2	3	3	0			6	1	1	6	6	6	6	6	1	6	6	2	3	1	6	6	1	1	0	1	1	1	1	1	1	1	2	1	3	7	1	0	1
1	2275	Kavepenin	0	0	1	0	0	0	1	1	1	1		0			6	1	1	6	6	6	6	7	1	1	6	1	7	7	7	7	1	1	0	1	1	1	1	2	2	1	1	7	1	6	1	1	1
1	2277		0	0	1	0	0	0	1	1	1	1		0			6	1	1	6	6	6	5	5	2	5	5	3	7	2	3	7	2	2	0	1	1	1	1	2	2	1	4	3	7	7	0
2	2278	Penicillin							1	1	1	1		0			5	2	1	6	6	6	6	6	1	5	6	7	5	2	5	6	1	1	2	1	1	0	0	1	1	1	3	2	5	4	1	0	0
1	2281	Kavepenin	0	0	1	0	0	0	1	1	3	1		0			6	1	1	6	6	5	5	6	1	6	6	7	6	1	6	6	0	1	0	1	1	2	2	2	2	1	3	1	3	5	1	1	1
1	2282		0	0	1	0	0	0	2		1	1		0			6	1	1	6	6	6	3	7	1	6	7	2	4	7	5	7	2	2	0	1	1	1	2	2	2	2	4	3	2	4	0
1	2283	Penicillin	0	0	1	0	1	0	1	2	5	1		0			7	7	1	6	6	6	4	3	1	4	3	1	2	4	4	3	0	2	0	1	1	1	2	2	2	2	7	7	6	6	1	0	0
1	2290	Kavepenin	0	0	1	0	0	0	1	1	2	2	2	0			6	1	1	6	6	6	6	6	1	6	6	4	3	7	6	6	0	0	0	1	1	1	2	0	0	0	4	4	4	1	1
1	2291	Penicillin	0	0	1	1	0	0	1	4	2	2	1	0			6	7	1	6	6	6	6	1	1	6	6	1	2	2	4	1	0	1	0	1	1	1	2	2	2	2	7	7	1	6	1
1	2292		0	0	1	0	0	0	1	1	1	1		0			6	1	1	6	6	6	6	6	1	6	6	5	5	2	6	6	1	1	0	1	1	1	1	2	2	2	2	1	7	7	1	1	1
1	2293	Penicillin Kavepenin Heracillin	0	0	1	0	0	0	1	1	5	1		0			4	3	1	5	4	6	6	5	2	6	6	3	7	7	5	6	0	0	0	1	1	0	1	0	0	1	3	3	2	5	1	1	1
1	2294	Penicillin	0	0	0	1	0	0	1	2	6	1		0			6	1	1	6	6	4	7	7	2	7	7	7	7	2	4	6	0	2	0	1	1	1	0	0	0	0	3	7	4	7	1	0	1
1	2295	Penicillin Cefalosporiner Tetracycliner Makrolider Kinoloner Trimetoprim ect.	0	0	1	0	1	0	1	3	2	2	3	0			6	1	1	6	6	6	6	6	1	6	6	1		1	6		1	1	0	1	1	1	1	1	1	1	4	1	4	2	1	0	1
1	2296	Kavepenin	0	0	1	0	0	0	1	2	6	2	1	0			6	7	1	6	6	6	6	6	1	6	5	1	7	3	2	6	1	2	0	1	1	2	0	0	2	2	3	7	2	5	1	1	1
1	2297	Penicillin	0	0	0	0	0	1	0		1	1		0			6	1	1	6	6	6	5	6	1	4	4	1	3	7	7	4	2	2	2	2	2	2	2	2	2	2	7	7	4	7	0
1	2299	Penicillin	0	0	1	0	0	0	1	1	1	1		1			6	1	1	6	6	6	6	6	1	6	6	1	4	2	6	6	2	1	0	1	1	2	2	2	2	2	3	3	1	7	1	1	1
1	2301	Kavepenin	0	0	1	0	0	0	1	1	1	3	2	0			6	7	1	6	6	6	4	6	1	4	6	3	6	5	2	6	1	0	0	1	1	2	1	2	0	0	5	5	3	6	1	1	1
1	2305	Kavepenin	0	0	1	0	0	0	1	1	1	4	1	0			6	1	1	6	6	6	6	6	1	6	6	5	6	2	2	6	1	1	0	1	1	0	1	1	1	1	1	1	5	1	1	0	1
1	2306	Penicillin	0	0	1	0	0	1	1	1	2	1		0			6	1	1	5	6	5	5	5	1	6	6	1	7	7	6	7	1	2	0	1	1	2	2	2	2	2	1	1	1	3	1	1	0
1	2308	Penicillin	0	0	1	0	0	0	1	1	1	3	1	0			6	1	1	4	6	4	6	5	1	5	5	1	2	7	3	6	0	1	0	1	1	1	1	2	2	1	3	2	1	5	1	1	1
1	2311	Kavepenin	0	0	1	0	0	0	1	1	1	3	3	0			6	1	1	6	6	6	6	6	1	6	6	3	6	1	6	6	0	2	0	1	2	1	2	2	2	2	7	7	5	6	1	0	1
1	2313	Penicillin							1	1	5	1		0			6	1	1	6	6	6	6	7	1	7	7	3	7	7	7	7	2	2	0	1	1	1	1	1	2	2	4	7	3	5	1	1	1
1	2314	Penicillin	1	0	0	0	0	0	1	2	6	1		0			6	1	1	5	6	5	6	7	2	5	6	1	7	4	7	6	1	2	0	1	1	1	0	0	2	2	4	4	2	6	1	1	1
1	2318		0	0	1	0	0	0	1	1	6	1		0			6	1	1	6	6	6	7	7	7	7	7	7	7	7	7	7	2	2	2	2	2	2	2	2	2	2	7	7	1	7	0
1	2319	Kavepenin Doxyferm Amoxicillin Dalacin Ery-Max Selexid Furadantin ect.	0	0	1	0	1	0	1	1	1	2	1	0			6	1	1	6	6	6	6	6	1	6	4	2	5	1	5	6	1	1	0	1	1	0	1	1	2	1	3	1	4	4	1	1	1
1	2321	Kavepenin	0	0	1	0	0	0	1	1	1	1		0			6	1	1	6	6	6	6	6	1	6	6	1	7	1	6	6	0	1	0	1	1	1	1	1	0	0	1	1	1	6	1	1	1
1	2324		0	0	1	0	0	0	1	3	1	2	1	0			6	1	1	6	6	6	7	6	1	7	7	1	3	7	3	3	2	1	0	1	1	1	0	0	0	0	4	7	4	7	1	1	0
1	2325	Kavepenin	0	0	1	0	1	0	1	1	2	3	2	0			6	1	1	6	6	6	6	6	1	6	6	4	6	1	6	6	1	1	0	1	1	0	1	0	0	0	2	3	5	3	1	1	1
2	2326	Kavepenin	0	0	1	0	0	0	1	1	1	1		0			6	1	1	6	6	6	6	5	1	5	5	1	7	5	6	7	1	1	2	1	1	0	2	2	0	0	7	7	1	4	1
1	2327	Kavepenin Penicillin Heracillin	0	0	1	0	0	0	1	2	3	1		0			5		1	5	5	3	2	3	3	3	3	2	2	3	1	3	1	0	0	1	0	1	0	0	0	0	7	7	2	5	1	1	1
1	2328	Penicillin	0	1	0	1	0	0	1	3	5	1		0			6	1	1	6	6	6	1	6	1	6	5	2	1	5	5	6	0	1	0	1	1	1	1	0	0	0	3	2	6	2	1	1	0
1	2329	Penicillin							1	1	4	1		0			6	1	1	6	6	6	6	6	1	6	6	7	3	3	6	6	0	1	0	1	1	2	1	1	1	1	4	3	3	4	1	1	1
1	2331	Penicillin	0	0	1	0	0	0	1	1	1	1		0			6	1	1	6	6	6	6	5	1	4	4	1	1	7	4	5	0	1	0	1	1	1	0	0	2	2	3	7	7	7	1	1	1
1	2332	Kavepenin	0	0	1	0	0	0	1	1	1	4	1	0			6	1	1	6	6	4	6	4	1	5	6	2	5	5	5	3	1	1	0	1	1	1	0	0	0	0	2	7	4	5	1
1	2333	Penicillin Sulfa	0	0	1	0	1	0	1	1	1	3	1	0			6	3	1	6	6	4	6	4	1	5	6	1	1	6	5	6	2	1	0	1	1	1	0	0	0	0	3	7	1	6	1	1	1
1	2338		0	0	1	0	0	0	1	1	1	1		0			6	1	1	6	6	6	6	6	1	6	6	1	1	7	6	1	0	1	0	1	1	0	1	1	1	1	1	1	1	6	1	1	0
1	2340	Sulfa	1	1	0	0	0	0	1	1	1	1		0			6	1	1	6	6	6	6	6	1	6	6	1	7	7	7	7	2	1	0	1	1	1	2	2	2	0	1	1	2	6	1	1	0
2	2342	Penicillin	0	0	1	0	0	0	1	1	2	1		0			6	1	1	6	6	6	6	6	1	6	6	2	6	5	6	6	1	1	0	1	1	1	1	2	2	2	2	2	3	3	1	0	0
3	2344	Penicillin Sulfa	0	0	1	0	1	0	1	2	6	2	1	0			6	1	1	6	6	6	6	6	1	6	6	1	7	1	6	6	1	1	0	1	1	1	2	0	0	0	1	1	6	3	1	0	0
2	2345		0	0	1	0	0	0	1	1	1	3	1	0			6	1	5	4	6	7	1	6	4	5	5	2	5	4	5	7	0	1	0	1	1	1	2	0	1	2	4	2	3	4	1	1	1
1	2346	Penicillin Flukloxacillin	0	0	1	0	1	0	1	1	1	2	1	0			6	1	1	6	6	6	6	6	1	6	6	3	4	4	6	6	2	2	0	1	1	2	2	2	2	2	5	3	4	4	1	1	1
1	2348		0	0	1	0	0	0	1	1	1	1		0			6	1	1	6	6	6	6	6	1	3	6	6	6	1	6	1	1	1	0	1	1	1	1	0	0	0	2	2	1	3	1	1	0
1	2349	Primperan Duroferon Enalapril Arcoxia Sobril Omeprazole	0	0	1	0	0	0	1	4	2	1					6	1	1	6	6	6	1	1	1	1	1	1	1		1	1	1	1	0	1	0	0	1	1	1	1	1	1	1	1	1	1	0
1	2351	flera	0	0	1	0	0	0	1	2	1	1		0			6	1	1	6	6	6	6	6	1	6	6	1	3	1	3	6	1	1	0	1	1	1	2	2	2	1	1	1	1	1	1	1	1
2	2352	Kavepenin	0	0	1	0	0	0	1	1	1	2	1	0			6	4	1	6	6	6	7	6	1	6	2	4	3	4	4	4	2	2	0	2	2	2	2	0	1	1	7	7	4	6	1	0	1
3	2360								0		1	1		0			7	7			7	7	7	7	7	7	7	7
2	2353		0	0	1	0	1	0	1	1	1	2	1	0			6	1	1	6	6	6	5	6	1	6	5	2	5	2	5	6	0	0	0	1	1	1	2	2	2	1	5	3	2	4	1	1	1
2	2354	Calciopen Kavepenin	0	1	1	0	0	0	1	1	5	1		0			6	2	1	6	6	6	6	6	1	6	6	7	7	2	6	6	0	2	0	1	1	2	2	0	0	1	3	3	4	3	1	0	1
2	2355	Kavepenin	0	0	1	0	1	0	1	1	1	3	2	0			6	1	1	6	6	6	6	6	1	6	6	5	4	2	6	6	2	1	0	1	1	1	1	1	1	0	2	2	4	4	1	1	1
2	2357	Penicillin							0		1	3	1	0			6	7	1	6	6	4	7	7	1	7	7	5	4	2	4	7	2	2	2	2	1	1	2	2	2	2	4	7	7	7	0
2	2361	Kavepenin	0	0	1	0	0	0	1	1	3	3	3	0			6	3	7	7	6	1	6	6	1	6	6	1	7	7	1	7	1	1	0	1	1	1	1	2	0	2	7	7	1	3	0
1	2362	Penicillin	0	0	1	0	0	0	1	3	1	1		0			6	1	1	6	6	6	6	6	1	6	6	1	7	7	6	7	2	2	0	1	1	2	2	2	2	2	7	7	2	7	1
1	2367								2		6	1					5	2	6	3	7	4	5	5	5	6	5	1	7	7	2	4	2	1		1	1	1	1	0	0	0	7	7	7	4	1	1	0
1	2368	Cefamox Ciprofloxacin Kavepenin Heracillin	0	0	1	0	1	0	1	1	1	1		0			6	1	1	6	6	6	4	3	1	5	6	1	1	4	6	6	1	1	0	1	1	1	2	0	0	0	4	2	3	2	1	0	1
1	2369	Kavepenin	0	0	1	0	0	0	1	2	5	1		0			6	1	1	6	6	6	7	7	1	7	6	7	7	7	6	7	0	1	0	1	1	1	1	1	0	0	3	7	3	7	1	1	0
2	2370		0	0	1	0	0	0	1	4	5	1		1	kna operation	72	7	1	1	6	6	6	6	7	1	1	1	1	1	7	7	1	1	1	0	1	2	2	2	2	2	2	1	7	1	7	0
1	2371	Kavepenin Ery-Max	0	0	1	0	0	0	1	1	1	1		0			6	6	1	6	6	6	6	5	1	6	6	1	7	7	6	7	0	1	0	1	1	1	2	2	2	0	7	7	1	6	1	1	1
1	2373		0	0	1	0	0	0	1	1	2	1		0			6	1	1	6	6	6	5	5	1	5	5	1	2	5	6	5	1	1	0	1	1	1	1	1	2	0	4	4	3	5	1
3	2374	Kavepenin	0	0	1	0	0	0	1	1	1	1		0			6	1	1	6	6	4	5	4	1	5	5	2	5	7	5	6	2	1	0	1	1	0	1	0	0	2	2	2	3	3	1	1	0
1	2375	Penomax	0	0	1	0	0	0	1	2	2	1		0			6	1	1	6	6	6	6	6	3	5	6	1	5	1	6	2	2	2	0	1	1	2	2	2	2	2	3	7	2	4	1	1	1
2	2378	Kavepenin	0	0	1	0	0	0	1	1	1	1		0			6	1	1	6	6	6	7	7	1	7	6	7	7	6	6	7	2	2	0	1	1	1	1	1	2	2	1	1	7	7	0
1	2379	Kavepenin	0	0	1	0	0	0	1	1	3	1		0			6	1	1	6	6	6	6	6	1	3	6	1	1	6	6	1	1	0	0	1	1	1	1	0	0	0	3	3	3	3	1	1	1
1	2384		0	0	1	0	0	0	1	2	5	1		0			6	1	1	6	6	6	6	6	1	6	6	7	7	1	6	7	2	2	0	1	1	1	2	2	2	2	4	2	1	6	1
1	2380	Penicillin Kavepenin	0	0	1	0	0	0	1	2	1	3	1	0			6	1	1	6	6	6	6	6	1	5	6	4	7	1	4	7	1	1	0	1	1	1	1	2	2	2	3	7	7	4	1
1	2388	Vibramycin Kavepenin	0	0	1	0	1	0	1	1	5	1		0			6	1	1	6	6	6	6	5	6	5	6	1	2	1	5	6	1	1	0	1	1	2	1	0	0	0	2	1	3	4	1	1	1
2	2389	Kavepenin	0	0	1	0	0	0	1	2	6	3	1	0			6	1	1	6	6	5	6	7	1	7	7	7	7	6	7	7	1	1	0	1	1	1	1	2	2	2	1	7	1	7	1	0	1
2	2390	Penicillin							1	1	1	1		0			6	3	1	6	6	5	5	6	1	6	6	3	5	2	6	4	1	1	0	1	1	1	2	2	2	2	3	7	3	7	1	1	1
1	2391		0	0	0	1	0	0	1	1	5	1		0			6	1	1	4	6	4	7	6	1	7	7	4	7	4	7	7	2	1	2	1	1	1	2	2	2	0	7	7	7	7	1	1	1
1	2392	Doxyferm Doxycyklin Amoxicillin	0	0	1	0	1	0	1	1	2	1		0			6	1	1	6	6	6	6	6	1	6	6	1	2	1	6	6	1	1	0	1	1	1	1	1	0	1	5	1	6	6	1
2	2394	Heracillin Kavepenin	0	0	1	0	0	0	1	1	2	2	2	1	infektion	3	6	1	1	6	6	6	4	6	1	5	6	4	4	3	5	6	1	1	0	1	1	1	1	1	1	1	5	4	2	6	1
1	2396		0	0	1	0	0	0	1	1	1	3	1	0			5	1	1	6	6	6	6	6	1	4	6	4	7	7	6	6	0	2	0	1	1	0	1	1	1	1	2	1	2	5	1	1	1
1	2398	Kavepenin	0	0	1	0	0	0	1	2	1	1		0			6	1	1	6	6	6	6	7	1	7	6	1	7	1	6	7	1	1	0	1	1	1	2	2	0	2	7	7	7	7	1		1
1	2399	Penicillin Sulfa	0	0	1	0	0	0	1	2	1	3	2	0			6	1	1	6	6	6	6	6	1	6	6	1	4	5	6	6	1	1	0	1	1	1	1	0	0	2	3	3	1	6	1	1	1
1	2403								1	1	6	1		0			7	7	1	6	6	6	7	7	2	4	7	7	7	7	6	7	2	2	2	2	2	2	2	2	2	2	7	7	4	4	1	1	0
1	2405								2		6	3	2	0			6	1	2	6	6	5	4	7	1	4	6	3	1	7	4	6	0	1	0	1	1	1	2	2	0	0	3	5	4	5	1	0	1
1	2407	Heracillin Kavepenin Penicillin	0	0	1	0	0	0	1	2	1	1		0			6	7	1	6	6	7	6	2	1	5	5	1	3	3	6	4	1	1	0	1	1	1	2	0	0	0	1	4	5	2		0	1
2	2408	Penicillin	0	0	1	0	0	0	1	1	1	1		0			7	1	1	6	6	6	7	6	1	6	6	7	7	7	6	7	2	2	0	2	2	2	2	0	2	2	7	7	4	6	0
2	2412	Calciopen Doxyferm Kavepenin Flagyl	0	0	1	0	0	0	1	3	3	1		0			6	1	1	6	6	6	6	6	1	6	6	1	6	1	6	6	1	1	0	1	1	1	1	1	1	1	1	1	4	3	1	0	1
1	2413	Trimetoprim Penicillin	0	0	1	0	1	0	1	1	1	1		0			6	7	1	6	6	6	6	5	1	5	5	4	6	2	6	6	0	1	0	1	1	1	2	2	1	1	4	4	4	4	1	0	1
1	2414	Kavepenin	0	0	1	0	0	0	1	1	1	1		0			6	1	1	6	6	6	5	5	1	6	6	2	4	4	5	5	1	1	0	1	1	1	1	2	2	1	2	2	3	2	1
3	2415		0	0	1	0	0	0	1	1	1	3	1	0			6	1	1	6	6	6	2	6	1	6	4	2	3	7	4	5	1	1	0	1	1	1	1	2	2	2	4	4	5	4	1	1	1
1	2420	Kavepenin	0	0	1	0	0	0	1	1	1	2	1	0			5	1	1	6	5	6	6	6	1	7	6	2	7	1	5	6	1	1	0	1	1	2	1	2	0	0	7	7	2	4	1	0	1
2	2421	Kavepenin	0	0	1	0	0	0	1	1	1	3	2	0			6	1	1	6	5	6	6	6	1	4	5	2	2	4	5	6	1	1	0	1	1	2	1	0	0	0	5	5	2	5	1	1	0
1	2423	Selexid Kavepenin Trimetoprim Furadantin	0	0	1	0	1	0	1	3	1	1		0			4	2	1	6	5	7	6	7	4	6	6	1	2	2	6	6	1	1	0	1	2	1	0	2	1	1	7	7	2	4		1	1
2	2425	Furadantin	0	0	1	0	1	0	1	3	1	1		0			6	1	7	7	6	7	6	7	7	7		1	7	1	7	7	2	2	0	1	1	1	1	1	1	1	7	7	7	7		1	1
2	2426	Erythromycin	0	0	1	0	1	0	1	1	1	1		0			6	1	1	6	6	6	6	4	1	5	5	1	4	4	6	5	1	1	0	1	1	2	2	2	0	0	2	2	2	6	0
2	2428		1	0	0	1	1	1	2		6	3	5	0			6	5	1	7	6	2	4	7	7	4	7	7	7	2	3	1	0	2	1	2	2	2	2	2	1	1	4	4	1	3	0
1	2431	Tetracycline Kloramfenikol Sulfa Doxycyklin Streptomycin	0	0	1	0	1	0	1	2	1			0			6	1	3	5	6	6	5	5	1	5	5	1	5	6	5	6	1	1	0	1	1	2	2	2	0	1	1	1	5	4	1	0	1
2	2432	Kavepenin	0	0	1	0	0	0	1	1	1	1		0			6	1	1	6	6	6	1	6	1	6	6	1	1	1	6	1	1	1	0	1	1	1	1	2	0	0	3	4	6	7	1
1	2433	Penicillin	0	0	1	0	0	0	1	1	1	1		0			6	1	1	6	6	4	4	4	1	5	6	7	7	7	5	7	0	1	0	1	1	1	1	0	0	0	3	3	5	5	1	1	1
1	2434	Kavepenin Amimox Calciopen	0	0	1	0	0	0	1	1	1	3	1	0			6	1	1	6	6	6	6	6	1	7	7	1	4	7	4	6	1	1	0	1	1	0	1	2	2	2	4	1	4	6	1	0	1
2	2436	Penicillin	0	1	1	0	0	0	1	2	1	2	2	0			5	2	1	6	6	6	6	7	1	5	5	5	5	7	5	6	1	1	0	1	1	1	1	2	1	1	3	3	5	2	1	0	1
2	2437		0	0	1	0	0	0	1	1	1	4	1	0			6	1	1	6	6	6	6	6	1	6	6	7	6	7	6	4	1	1	0	1	1	0	1	1	1	1	3	1	5	7	1	1	1
1	2438	Kavepenin	0	0	1	0	0	0	1	1	1	3	1	0			6	1	1	6	6	6	6	6	1	6	6	1	1	1	6	6	0	1	0	1	1	1	1	0	0	0	3	4	3	5	1	0	1
1	2440	Amoxin Vibramycin	0	0	1	0	0	0	1	2	1	1		0			3	2	1	6	5	6	4	4	1	5	6	1	1	2	3	5	0	2	0	1	1	1	2	0	0	0	5	4	1	4	1	1	0
1	2441		0	1	1	1	0	0	1	1		1		0			6	1	6	6	6	3	4	2	1	1	1	1	1	6	7	2	1	0	0	1	1	1	0	0	1	1	1	2	2	6	1	1	1
1	2442	Abboticin	0	0	1	0	0	0	1	3	3	1		0			6	1	1	6	6	7	6	7	1	4	6	3	7	4	6	7	0	1	0	1	1	1	2	2	0	2	7	7	3	7	1	1	1
1	2443	Kavepenin	0	0	1	0	1	0	1	1	1	3	1	0			6	1	1	6	6	7	5	5	2	4	6	2	2	3	2	7	2	1	0	1	1	2	2	2	2	2	3	3	2	4	1
1	2444	Kavepenin	0	0	1	0	0	0	1	3	3	1		0			1	6	6	1	1	1	1	6	4	1	1	1	1	7	1	4	0	0	0	2	2	2	0	2	2	2	7	7	1	6	1	1	1
1	2446	Kavepenin	0	0	1	0	0	0	1	1	1	2	2	0			6	1	1	6	6	6	6	6	1	6	6	1	5	5	6	6	1	1	0	1	1	1	1	2	2	2	4	2	5	5	1	0	1
1	2448	Kavepenin Penicillin	0	0	1	0	0	0	1	2	1	3	1	0			6	1	1	6	6	6	6	6	1	6	6	6	6	4	6	4	1	1	0	1	1	2	2	2	1	1	4	3	4	2	1	1	0
2	2493	Cefamox Kavepenin	0	0	1	0	0	0	1	1	6	1					6	1	1	6	6	6	6	6	1	6	6	3	7	3	6	6	2	2	0	1	1	2	1	2	2	2	7	7	1	6	1	1	1
2	2449	Penicillin	0	0	1	0	0	0	1	1	1	2	1	0			5	1	1	5	6	5	6	6	1	6	6	2	5	7	5	6	0	2	0	1	1	0	1	0	0	0	2	2	4	3	1	1	1
1	2455		0	0	1	0	1	0	1	2	2	1		1	lunginflammation	53	6	4	1	6	6	6	4	6	3	6	6	1	1	4	6	6	1	1	0	1	1	1	1	2	0	2	4	4	4	6	1
2	2456	Tetralysal Kavepenin Fluconazole	0	0	1	0	0	0	1	3	4	2	1	1	Acne Rosacea	42	6	1	1	6	6	6	7	7	2	6	6	7	5	7	4	5	0	2	0	1	1	1	2	2	2	2	7	7	5	2	1	0	1
1	2458	Penicillin Sulfa Kavepenin Furadantin	0	0	1	0	1	0	1	1	5	1		0			5	2	1	6	6	5	6	6	2	4	5	7	4	5	5	6	2	1	0	1	1	2	1	2	0	2	3	2	2	5	1	1	1
1	2459	Penicillin	0	0	1	0	1	0	1	2	2	1		0			5	1	1	5	5	5	5	3	1	5	4	1	3	1	5	5	1	1	0	1	1	1	1	1	1	1	2	1	1	5	0
2	2460	Tetracycline	0	0	1	0	0	0	1	1	1	1		0			6	1	1	6	6	4	6	6	1	4	6	1	4	1	6	6	1	1	0	1	1	2	1	1	1	1	1	1	1	6	1
3	2462		1	0	0	0	0	1	0		1	1		0			6	1	7	1	7	3	1	7	7	1	1	3	2	3	4	7	2	2	1	2	1	0	2	2	0	1	3	3	3	7	1	0	1
2	2464	Penicillin Ampicillin							1	1	2	2	2	0			4	1	5	6	6	3	6	6	5	7	7	5	7	6	6	6	2	1	0	1	1	1	2	1	1	1	4	7	1	6	1
1	2466	Penicillin	0	0	1	0	0	0	1	1	1	1		0			6	1	1	6	6	6	7	6	1	6	6	4	6	7	6	6	2	1	0	1	1	1	2	2	2	2	3	3	5	4	1	1	0
2	2467		0	0	1	0	1	0	1	1	5	1		0			5	1	1	5	4	4	6	6	1	6	6	7	7	1	4	7	2	2	0	1	2	1	2	2	2	2	7	7	3	5	1	1	1
2	2470	Ampicillin Streptomycin Tetracycline	0	1	1	0	1	0	1	1	2	1		0			6	1	1	6	6	6	6	7	7	7	7	7	2	5	5	6	1	1	0	1	1	1	0	1	1	1	2	2	2	5	0
1	2471	Kavepenin Dalacin Doxyferm Sulfapreparat Metronidazol	0	0	1	0	0	0	1	1	1	1		0			5	1	1	6	6	6	6	6	1	6	1	3	6	2	4	6	1	1	0	1	1	2	1	0	0	1	1	1	2	5	1	1	1
1	2473	Penicillin							1	2	5	1		0			6	1	1	6	6	7	7	7	2	7	7	7	7	7	5	7	2	2	0	1	1	1	2	2	2	2	7	7	2	6	1	0	1
1	2474	Penicillin Cefalosporiner Kinoloner Betalaktamantibiotika Aminoglykosider	0	0	1	0	1	0	1	1	1	3	1	0			6	1	1	6	6	6	6	6	1	6	6	1	6	1	6	6	1	1	1	1	1	0	1	1	1	1	3	1	3	3	1
2	2475	Penicillin	0	0	1	0	0	0	1	1	1	3	1	0			6	1	1	6	6	6	6	6	2	6	6	7	6	7	6	4	2	1	0	1	1	0	1	1	1	1	3	3	4	2	1	1	1
1	2480	Kavepenin Heracillin Amoxicillin Selexid	0	0	1	0	1	0	1	1	1	1		0			6	1	1	6	6	6	6	6	1	6	6	1	2	3	5	6	1	1	0	1	1	0	1	2	2	2	1	1	7	7	1
2	2481	Amoxicillin Ekvacillin Heracillin Doxyferm Cefadroxil Selexid Lexinor ect.	0	0	1	0	1	0	0		1	2	1	0			6	1	1	6	6	6	2	5	1	6	6	2	3	3	5	6	1	1	0	1	1	1	1	1		1	2	1	3	4	0
3	2482	Selexid	0	0	0	0	1	0	0		1			0								1	1										1													4	1
1	2484		0	0	1	0	0	0	1	1	1	1		0			6	1	1	6	6	6	5	3	1	5	4	2	4	2	3	4	1	1	0	1	1	1	0	0	2	1	2	2	3	3	1		0
1	2485	Vancomycin Kavepenin Heracillin Spektramox Amoxicillin	0	0	1	0	1	0	2		1	2	1	0			6	1	1	6	6	6	6	6	1	4	4	4	6	1	4	4	1	1	0	1	1	1	2	2	1	1	1	1	1	4	1	1	1
1	2387	manga olika	0	0	1	0	1	0	1	1	1	1		0			1	1	1	6	6	6	6	6	1	6	6	6	6	6	6	6	1	1	1	1	1	0	1	1	1	1	1	1	4	3	1	1	1
2	2488		0	0	1	0	0	0	1	2	5	1		0			1	1	1	6	6	6	1	6	1	1	1	1	1	6	7	7	2	2	0	1	1	1	2	2	1	1	1	7	1	7	1	1	1
1	2393	Kavepenin	0	0	1	0	0	0	1	1	1	1		0			6	1	1	6	6	6	6	6	1	6	6	1	1	1	6	1	1	1	0	1	1	1	2	2	2	2	1	7	1	6	0
1	2419	Kavepenin	0	0	1	0	0	0	1	2	1	1		0			6	1	1	6	6	6	6	6	6	6	1	1	3	3	3	6	1	1	0	1	1	1	0	0	1	1	3	3	1	3	1
1	2487		0	0	1	0	0	0	1	1	1	2	1	0			6	1	1	6	6	6	6	7	1	6	6	1	5	5	6	6	0	1	0	1	1	1	1	1	2	1	2	1	3	2	1	1	1
1	2489	Kinoloner Nitrofurantoin Cefalosporiner m.fl.	0	0	1	0	1	0	1	1	1	2	1	0			6	1	1	6	6	6	6	6	1	6	6	6	6	1	6	6	1	1	0	1	1	0	1	1	1	1	6	1	3	3	1	1	1
1	2490	Penicillin Furadantin	0	0	1	0	0	0	2		3	1		1	urinvagsinfektion	46	6	7	1	6	6	6	6	6	1	5	6	1	2	2	7	4	1	1	0	1	1	0	2	2	2	2	5	2	7	7	1	1	1
1	2494	Kavepenin	0	0	1	0	0	0	1	1	5	1		0			6	1	1	6	6	6	7	7	1	7	7	7	4	5	7	6	1	2	0	1	1	1	2	2	2	1	7	7	1	6	1	1	1
2	2498	Penicillin	0	0	1	0	0	0	1	1	1	1		0			6	1	1	6	6	6	6	6	1	6	6	1	7	1	6	6	1	1	0	1	1	1	1	1	1	1	1	1	7	7	1	1	1
1	2500	Kavepenin	0	0	1	0	0	0	1	1	5	2	1	0			5	1	1	6	6	5	5	5	1	6	3	2	5	3	5	6	1	1	0	1	1	1	1	2	2	2	2	7	2	5	1	1	1
2	16		0	0	1	0	0	0	1	3	6	1		0			6	1	1	6	6	5	5	6	1	6	5	4	7	7	6	7	2	2	0	1	1	1	2	2	2	2	7	7	3	3	1	0	1
3	78	Penicillin							1	1	2	2	2	0			6	6	1	6	5	4	6	6	1	6	6	1	3	4	4	6	0	1	0	1	1	1	0	0	0	0	5	5	5	3	1	0	1
3	88	Kavepenin Heracillin	0	0	1	0	0	0	1	1	1	3	1	0			6	1	4	6	6	4	6	6	1	6	6	4	7	7	6	6	2	2	0	1	1	1	1	2	0	0	1	7	6	6	1	1	1
1	167		0	1	1	0	1	0	1	2	1	1		0			6	1	1	4	4	4	4	4	1	4	5	1	7	6	4	4	2	2	0	1	1	1	1	2	2	1	4	4	1	6	1
3	170	Penicillin							1	1	6	1		0			4	7	1	5	5	5	5	7	1	6	5	2	7	7	6	6	2	2	0	1	1	2	2	2	2	1	3	2	6	4	0
3	173	Klacid Abboticin Vibramycin Kavepenin Amoxicillin Doxyferm							1	3	1	3	3	0			6	1	1	6	6	6	6	6	1	6	6	1	3	4	4	6	1	1	0	1	1	2	1	1	1	2	3	2	3	5	1	1	0
1	177		0	0	1	0	1	0	1	1	1	1		0			4	3	2	5	5	3	6	6	1	6	6	2	3	3	5	5	2	1	0	1	1	1	1	0	0	0	5	7	2	5	1	1	0
3	205		0	0	1	0	0	0	1	2	6	2	2	0			6	1	1	6	6	6	7	7	7	7	4	7	7	7	7	7	1	1	0	1	2	2	2	0	2	1	7	3	1	7	0
2	258		0	0	1	0	0	0	1	1	1	3	1	0			6	1	1	6	6	6	6	6	1	6	6	1	5	5	6	1	1	1	0	1	1	1	1	1	0	1	3	1	2	1	0
3	524	Kavepenin Heracillin	1	0	0	0	0	1	1	3	1	1		1	inflammerad lymfa hals	43	6	1	1	6	6	6	6	6	1	6	6	5	7	1	6	6	1	1	0	1	1	1	1	1	1	1	1	1	7	6	1	0	0
2	757	Penicillin Kavepenin	0	0	1	0	0	0	1	1	1	1		0			7	6	1	7	6	6	7	7	1	1	7	1	1	7	7	7	1	2	0	2	2	2	2	2	2	1	7	7	1	1	1	1	1
3	885	Kavepenin	0	0	1	0	0	0	1	2	2	3	1	0			6	1	1	6	6	6	7	7	1	7	7	1	7	7	7	2	1	1	0	1	1	1	2	2	2	2	2	7	7	7	1	0	0
3	898		0	0	1	0	0	0	1	1	1	2	1	0			5	2	3	6	6	5	3	5	1	5	6	2	2	7	4	7	2	0	0	1	1	1	2	2	2	2	7	7	3	4	1	1	1
2	940		0	0	1	0	0	0	1	2	1	2	1	0			6	1	1	6	6	6	7	7	1	7	7	1	3	2	7	7	2	2		1	1	2	2	2	2	2	7	7	3	4	1	1	1
3	1014	Kavepenin Seloken	0	1	1	0	0	0	1	1	4	1		0			6	6	1	6	6	5	3	2	1	1	3	1	1	5	4	1	2	2	0	1	2	1	2	2	0	2	7	7	3	3	1	0	1
2	1118	Kavepenin	0	0	1	0	0	0	1	1	1	3	1	0			6	1	1	6	6	6	6	6	1	5	6	7	6	7	3	6	1	1	0	1	1	2	1	1	1	1	5	4	2	4	1	1	1
2	1077	Kavepenin Amimox	0	0	1	0	0	0	1	2	5	1		1	lunginflammation	62	6	1	1	6	6	3	6	6	1	2	6	7	7	7	6	6		1	0	1	1	0	1	2	0	0	5	3	5	2	1	0	1
3	1200		0	0	1	1	0	0	1	1	1	1		0			5	4	1	6	6	6	6	6	1	5	6	3	7	3	6	6	2	1	0	1	1	2	1	1	1	1	2	2	7	7	1		0
2	1229		0	0	1	0	0	0	1	1	3	1					6	1	1	6	6	6	6	6	1	6	6	4	4	2	6	6	1	1	0	1	1	1	2	2	0	2	2	2	3	4	1	1	1
2	1247	Clindamycin Tetracycline Amoxicillin Ampicillin Erythromycin	0	0	1	0	0	0	1	1	1	2	1	0			6	4	1	6	6	6	6	4	2	6	6	6	5	2	6	6	0	1	0	1	0	1	2	0	0	0	6	3	2	6	1	1	1
1	1251	Cefalosporiner Karbapenemer	0	0	1	0	1	0	1	1	1	4	1	0			6	1	1	6	6	6	6	6	1	6	6	2	6	7	6	7	1	1	0	1	1	1	0	1	1	1	5	2	4	4	1	1	1
3	1424								1	1	1	1		0			7	7	1	6	3	5	7	6	2	6	6	7	5	2	5	6	2	2	0	1	1	1	2	1	1	1	2	2	6	7	1	0	0
2	1801	Kavepenin Selexid Heracillin Flukloxacillin	0	0	1	0	1	0	1	1	2	1		0			6	1	1	6	6	6	6		1	3	5	1	5	5	4	6	1	1	0	1	1	0	1	0	0	0	1	4	2	2	1
1	1802	Kavepenin	0	0	1	0	0	0	1	1	1	1		0			6	6	1	6	6	6	6	6	1	6	6	1	1	6	6	6	1	1	0	1	1	1	0	0	0	1	6	4	1	6	1	1	1
2	1804	Kavepenin	0	0	1	0	1	0	1	2	2	2	2	0			4	1	1	6	6	7	6	6	1	6	6	1	4	4	6	2	1	1	0	1	1	1	1	0	0	0	1	1	1	6	1	1	1
1	1807	Penicillin Sulfa	0	0	1	0	1	0	1	1	1	1		0			6	1	1	6	6	5	6	3	1	7	6	2	7	1	5	7	1	1	0	1	1	1	1	0	0	0	3	3	3	2	1	0	1
1	1809	Penicillin							1	1	1	1		0			6	1	1	6	6	6	7	6	3	7	6	2	7	7	4	6	2	1	0	1	1	1	1	2	2	1	3	1	7	2	1
1	1811	Furadantin Kavepenin Vetrimoxin Salazopyrin etc.	0	0	1	0	0	0	1	3	6	1					6	1	1	6	6	6	6	6	1	6	6	6	6	3	6	6	1	1	0	1	1	1	1	1	1	1	3	1	4	2	1	0	0
1	1812		0	0	1	0	0	0	1		5	1		0
3	1813		0	0	0	1	1	0	0		6	1		0			6	1	1	4	4	4	7	7	1	6	6	7	7	7	7	7	2	2	0	1	2	1	2	0	0	0	7	7	7	7	0
1	1819	Penicillin	0	0	1	0	0	0	1	1	1	1		0			6	1	1	6	6	6	6	6	1	6	6	6	6	1	6	6	1	1	0	1	1	0	1	1	0	1	2	2	2	4	1	1	1
1	1820	Kavepenin	0	0	1	0	0	0	1	1	1	4	1	0			1	6	6	1	1	1	6	6	4	4	6	4	7	7	2	7	0	2	0	1	1	0	2	0	0	0	7	7	3	6	0
1	1822	Penicillin Ampicillin	0	0	1	0	0	0	1	1	2	3	1	1	for infektion i fingret	42	6	4	1	6	6	4	5	5	1	6	4	2	2	5	6	6	2	1	0	2	2	1	2	1	1	1	7	2	3	6	1
2	1824	Aspirin Alvedon Ipren Panadol	1	0	0	0	0	1	1	3	5	1		0			1	6	6	1	4	1	2	6	2	2	4	1	2	4	5	1	0	2	0	1	0	1	0	0	0	0	5	5	3	5	1	1	1
1	1826	Penicillin Amoxicillin Heracillin							1	2	2	1		0			6	1	1	6	6	6	1	6	1	6	6	6	6	4	6	4	0	1	0	1	1	2	1	0	0	1	1	2	1	6	1
1	1827		0	0	1	0	0	0	1	1	5	1		0			6	1	1	6	6	6	7	7	1	6	6	7	7	1	7	6	1	1	2	1	1	1	2	2	1	1	3	1	5	3	1	0	0
1	1830	Tetralysal Kavepenin	0	0	1	0	0	0	1	2	5	2	1	1	acne	35	4	1	1	5	5	6	6	6	1	6	6	6	7	1	4	6	1	2	0	1	1	1	2	0	0	0	7	7	3	4	1	0	1
1	1831		0	0	0	0	0	1	1	1	2	2	5	0			6	7	1	6	6	5	3	6	1	6	6	7	4	6	5	7	2	1	0	2	2	2	2	2	2	2	7	7	7	7	1	1	0
2	1832		0	0	1	0	0	0	1	1	1	1		0			6	1	1	6	6	5	3	6	1	6	5	1	2	1	2	6	1	2	0	1	1	1	2	2	1	1	7	7	2	7	0
1	1834								1	1	5	1		0			6	1	1	5	6	6	6	6	1	5	6	7	7	7	7	6	1	1	2	1	1	0	1	0	0	0	3	2	2	5	1
1	1836	Kavepenin Amoxicillin Selexid	0	0	1	0	1	0	1	1	2	3	1	0			6	1	1	6	6	6	6	6	1	6	6	1	7	2	6	6	1	1	0	1	1	1	1	2	2	1	1	1	1	2	1	1	1
1	1839	Penicillin	0	0	1	0	0	0	1	1	1	2	1	0			6	2	1	6	6	6	5	5	1	5	5	1	7	5	6	5	0	1	0	1	1	1	1	1	1	1	3	2	3	7	1	0	1
1	1840		0	0	1	0	0	0	1	1	1	3	1	0			1	6	4	2	2	1	1	5	1	5	2	2	3	2	2	2	0	1	0	1	1	1	2	1	1	1	1	1	1	3	1	1	1
2	1843	Kavepenin Ery-Max	0	0	1	0	0	0	1	1	1	1		0			6	1	1	6	6	6	6	6	1	6	6	1	7	1	6	6	0	1	0	1	1	1	1	1	1	1	1	1	1	5	1	1	1
1	1848								1	2	1	1		0			6	1	2	6	6	3	7	7	2	7	7	3	7	7	3	7	2	2	2	2	2	2	2	2	1	1	7	7	4	5	1	1	0
1	1849								1	1	1	2	1	0			6	1	1	6	6	6	7	7	1	6	7	1	7	7	7	4	2	2	2	2	1	1	2	2	2	2	7	7	4	6	0
1	1851	Penicillin	0	0	1	0	0	0	1	1	1	1		0			6	1	1	6	6	6	7	7	1	7	7	7	4	1	7	7	2	1	0	1	1	1	1	2	0	0	2	2	7	6	0
1	1853	Kavepenin Abboticin Niacin	0	0	1	0	0	0	1	1	1	1		0			6	1	1	6	6	6	3	6	6	6	6	2	1	2	3	3	1	1	0	1	1	1	2	2	2	2	1	2	1	4	0
2	1854		0	1	0	1	1	0	1	3	1	4	1	0			6	7	1	6	6	6	7	7	7	7	7	7	7	7	7	7	2	2	0	2	2	1	2	2	2	2	7	7	2	5	0
1	1857	Penicillin	0	0	1	0	0	0	1	1	2	1		0			6	1	1	6	6	6	1	6	1	6	6	1	7	7	6	7	2	1	0	1	1	1	2	2	0	0	5	5	7	7	1	1	1
1	1860	Penicillin	0	0	1	0	0	0	1	2	1	1		0			6	1	1	6	6	6	6	6	1	6	6	7	6	1	6	7	1	1	0	1	1	1	1	1	0	0	1	7	4	7	1	0	0
1	1864	Penicillin	0	0	1	0	0	0	1	1	2	2	2	0			6	1	1	6	6	6	6	6	1	6	6	4	6	7	6	6	2	1	0	1	1	1	1	2	2	2	3	1	4	3	1	1	1
1	1865	Penicillin	0	0	1	0	0	0	1	1	1	1		0			6	1	1	6	6	6	1	1	1	6	6	1	6	1	6	1	1	1	0	1	1	2	1	2	0	2	2	1	1	6	1	1	1
1	1866	Kavepenin	0	0	1	0	0	0	1	3	5	3	1	0			6	1	1	6	1	6	6	6	1	7	7	4	7	6	6	7	0	2	0	1	1	1	2	2	0	0	7	7	7	7	1	1	0
1	1868								1	1	1	1		0			2	6	1	6	6	7	7	7	1	5	6	3	7	7	6	6	0	0	0	1	1	1	1	0	2	2	3	7	6	6	0
1	1875		0	0	1	0	1	0	1	1	1	3	1	0			6	1	1	6	6	6	6	6	1	6	6	3	6	2	6	6	1	1	0	1	1	0	2	0	0	0	7	7	5	2	1	0	1
1	1876	Penicillin	0	0	1	1	0	0	1	1	1	3	1	0			6	3	5	3	6	5	6	6	1	6	5	2	2	5	2	7	2	2	0	2	2	2	2	2	2	2	7	7	1	4	1	1	1
1	1878	Kavepenin Alvedon Paracetamol Bricanyl	1	0	1	1	0	0	1	4	5	1			Atrit reum	58	1	6	1	7	6	6	1	6	7	1	1	1	7	1	1	7	2	2	1	2	2	2	2	1	1	1	7	7	1			1	0
1	1879	Penicillin	0	0	1	0	0	0	1	1	2	1		0			6	1	1	6	6	4	2	4	2	5	5	4	4	4	5	5	1	1	0	1	1	1	1	2	2	2	1	1	4	7	1
1	1880	Penicillin	0	0	1	0	0	0	1	1	1	3	1	0			4	5	1	6	5	6	7	6	1	6	5	1	7	7	2	2	0	1	0	1	1	1	2	2	0	1	2	7	2	3	1
1	1881	Kavepenin Selexid Doxyferm	0	0	1	0	1	0	1	1	1	1		0			6	1	1	6	6	6	6	6	1	6	6	2	3	3	6	6	1	1	0	1	1	1	2	0	1	2	5	4	1	6	1	1	1
2	1882	Penicillin	0	0	1	0	0	0	1	1	1	1		0			6	1	1	6	6	6	6	5	1	6	6	1	7	7	6	6	1	1	0	1	1	1	1	0	0	0	2	2	1	5	1
1	1883		0	0	1	0	1	0	1	1		1		0			1	3	2	5	3	5	3	6	1	6	5	3	5	1	6	6	1	1	0	1	1	1	1	1	1	1	3	2	5	2	1
1	1884	Kavepenin	0	0	1	0	0	0	1	1	1	1		0			6	1	1	6	6	6	5	5	1	5	5	1	3	5	6	7	2	1	0	1	1	1	1	1	1	1	3	3	7	5	1
1	1887	Penicillin	0	0	1	0	0	0	2		1	1		0			5	2	1	6	6	5	7	6	1	6	5	7	5	3	5	6	2	1	2	1	1	1	2	2	2	2	4	3	5	2	1	0	0
2	1890	Kavepenin Doxyferm	0	0	1	0	0	0	1	2	1	1		1	slem i lungor	56	6	1	1	6	6	6	4	4	1	5	6	1	4	6	7	4	1	2	0	1	1	1	2	0	0	0	2	2	3	6	1	1	0
1	1891	Tetracycline Kavepenin Cifran Penicillin Erythromycin Clarithromycin	0	0	1	0	0	0	1	3	4	1		0			1	6	4	2	4	5	6	6	2	6	6	2	7	1	2	7	0	1	0	1	1	1	2	2	2	2	7	7	7	7	1	1	1
3	1892	Kavepenin Amimox Imacillin Penomax Selexid Takacillin Amoxicillin	0	0	1	0	1	0	0			1					6	1	1	6	6	6	6	6	1	6	6	4	6	6	6	6	1	1	0	1	1	0	1	1	1	1	1	1	5	1	0
1	1893	Kavepenin	0	1	1	0	0	0	1	1	3	1		0			6	1	1		6	4	6	6	1	6	5	1	2	4	6	6	0	0	0	1	1	1	2	2	0	0	2	1	2	6	1
2	1894	Kavepenin Penicillin	0	0	1	0	0	0	1	1	5	1		0			6	1	1	6	6	6	4	6	1	6	6	4	3	2	5	6	1	1	0	1	1	1	1	1	1	1	2	1	4	3	1	1	0
1	1897	Penicillin Doxyferm	1	1	1	0	0	0	1	3		1		0			3	1	1	6	6	6	1	3	3	1	1	1	1	5	1	7	2	2	0	1	1	1	2	2	1	1	7	7	1	1	1	1
2	1898		0	0	1	0	0	0	1	1	2	1		0			6	1	1	6	6	6	5	5	1	7	5	3	3	3	3	4	1	2	0	1	1	1	2	2	1	2	3	2		5	1
1	1899	Kavepenin	0	0	1	0	0	0	1	3	5	1		0			6	2	1	6	6	6	7	1	1	6	6	1	6	1	6	1	1	1	0	1	1	1	2	2	2	2	7	7	4	5	1
1	1900	Penicillin: Kavepenin Heracillin	0	0	1	0	0	0	1	1	1	4	1	0			6	1	1	6	6	6	6	6	1	6	6	6	2	7	6	6	0	1	0	1	1	1	1	0	0	0	6	1	6	5	1	1	1
3	1901	Ampicillin Augmentin Koumentin	0	0	1	0	0	0	1	1	2	1		0			4	4	3	6	6	6	6	5	6	6	6	1	7	7	6	6	1	1	0	1	1	0	2	0	0	0	6	3	6	6	1
2	1907	Kavepenin	0	0	1	0	0	0	1	1	2	1		0			6	1	1	6	6	6	6	4	1	6	6	1	5	7	4	6	1	1	0	1	1	0	1	1	1	1	2	1	5	3	1
1	1908	Penicillin	1	0	1	0	0	0	1	1	1	4	2	0			6	1	1	6	6	6	5	6	1	6	4	2	4	2	6	7	0	1	0	1	1	2	2	2	2	2	1	2	5	2	1	1	1
1	1909	Penicillin							2		5	1		0			6	1	1	6	4	6	7	7	1	7	7	7	7	7	7	6	2	1	0	1	1	2	1	2	2	2	3	1	7	7	0
1	1910	Kavepenin	0	0	1	0	0	0	1	1	1	1		0			7	3	3	5	5	5	5	6	1	6	5	5	5	5	5	6	0	1		1	1	1	2	0	0	0	2	4	2	3	1	1
1	1912		0	0	1	1	0	0	1	1	1	1		0			5	1	1	6	6	5	7	7	1	2	5	1	7	5	6	6	2	1	0	1	1	1	2	2	2	2	2	7	7	7	0
1	1914		0	0	1	0	0	0	1	1	2	1		0			6		1	6	6	7	6	3	1	7	2	1	7	7	2	2	2	1	0	1	1	1	2	2	2	2	3	2	4	2	1
1	1915	Penicillin							1	1	5	1		0			6	1	1	6	6	6	5	5	1	5	6	2	7	7	6	6	1	1	0	1	1	1	2	2	2	2	3	7	4	3	1	1	1
1	1916	Kavepenin Penicillin	0	0	1	0	0	0	1	1	2	3	3	0			4	2	1	6	6	6	7	6	1	7	6	7	7	7	6	6	2	1	0	1	1	2	1	0	0	0	2	2	4	4	1	0	1
1	1917	Penicillin	1	1	0	0	1	1	1	2	1	1		0			1		1	6	6	4	1	1	1	7	6	1	7	1	1	4	2	1	0	1	1	2	0	0	0	1	4	4	6	6	1	1	1
1	1918	Sulfa	0	0	1	0	1	0	1	1	1	1		0			6	1	6	6	6	6	6	6	1	6	6	6	6	6	6	6	1	1	1	1	1	1	0	1	1	1	1	1	1	6	0
1	1920	Kavepenin	0	0	1	0	0	0	1	1	1	1		0			6	1	1	5	1	1	5	5	1	5	2	1	2	2	6	7	1	1	0	1	1	1	2	2	2	2	2	2	3	2	1
2	1921	Kavepenin	0	0	1	0	0	0	2		1	3	2	0			6	1	1	6	6	6	3	6	3		1	2	7	7	6	1	2	2	0	0	1	1	2	2	2	1	7	1	2	2	0
1	1930	Kavepenin	0	0	1	0	0	0	1	2	2	1		0			2	3	5	4	4	2	1	2	2	2	2	2	2	4	4	4	1	1	0	1	1	1	0	0	0	0	3	2	4	4	1	0	1
2	1932	Kavepenin	0	0	1	0	0	0	1		5	1		0					1	6	6	6	6	5	1	5	6	7	6	1	4	6	0	2	0	1	1	2	1	1	1	1	3	1	7	7	1		1
1	1933								1	1	1	1		0				1							1				7	7			2	2	2	2	2	0	2	2	2	2	2	2	2	7	0
2	1934	Penicillin	0	0	1	0	0	0	1	1	1	1		0			6	1	1	6	6	6	6	6	1	4	6	1	2	2	6	7	2	2	0	1	1	2	1	2	2	2	3	2	1	2	1	1	1
1	1935	Penicillin Gramicidin	0	0	1	0	0	0	1	3	1	3	1	0			6	1	1	6	6	4	6	6	1	6	6	6	6	7	6	6	1	1	0	1	1	0	2	0	0	0	5	2	1	6	1
1	1936	Amimox	0	0	1	0	0	0	1	2	1	1		0			6	1	1	6	6	6	6	7	1	7	7	7	7	7	6	6	2	2	0	1	1	1	1	1	2	1	1	1	3	2	1
1	1938	Penicillin Tetracycline	0	1	1	0	1	0	1	3	2	1		0			6	1	3	5	6	2	6	6	1	4	4	2	1	4	5	6	0	1	0	1	1	1	0	0	0	0	2	2	2	5	1	1	1
1	1940		0	0	1	0	0	0	1	1	1	1		0			6	7	1	6	6	7	7	7	7	5	7	1	1	1	5	7	1	1	0	1	1	1	2	0	0	2	7	7	1	5	1
1	1943	Kavepenin	0	0	1	0	0	0	1	1	1	1		0			6	1	1	6	6	6	5	5	1	5	6	2	1	1	7	7	1	1	0	1	1	1	2	2	2	1	1	1	1	6	1	0	1
2	1945	Norfloxacin	0	0	1	0	0	0	1	3	2	1		0			6	1	1	6	6	6	6	6	1	6	6	1	7	7	6	6	1	1	0	1	1	0	0	1	1	1	2	2	1	7	1	1	1
1	1946								1	1	1	3	1	0			6	1	1	6	6	5	7	7	1	7	7	7	7	7	7	7	2	2	0	1	1	1	2	2	2	2	7	7	7	7	1
1	1948	Alvedon Penicillin Kavepenin	0	0	1	0	0	1	1	1	1	1		0			6	1	1	6	6	6	1	6	1	4	1	1	1	1	1	6	2	1	0	1	1	1	2	2	0	0	1	1	4	4	1	1	1
1	1949	Kavepenin	0	0	1	0	0	0	1	1	6	1		2			5	2	1	4	5	5	5	5	2	7	5	2	2	3	4	6	2	2	0	1	1	1	0	0	0	0	7	7	4	3	1	1	1
1	1950	Furadantin Selexid Kavepenin	0	0	1	0	1	0	1	1	1	3	1	0			6	1	1	6	6	6	7	6	1	4	3	2	3	6	5	6	1	1	0	1	1	1	1	0	0	1	2	2	4	5	1	1	1
2	1957	Penicillin	0	0	1	0	0	0	1	1	1	2	1	0			6	1	1	6	6	6	6	6	1	7	6	7	4	7	7	7	2	2	0	1	1	1	1	2	2	2	3	4	3	4	1
2	1959	Tetracycline	0	0	1	0	0	0	1	2	1	1		1	rosacea	60	6	1	1	6	6	6	6	6	1	6	6	1	4	7	1	6	1	1	0	1	1	0	1	1	1	1	4	3	7	7	1
1	1961	Kavepenin	0	0	1	0	1	0	1	3	2	1		0			6	1	1	6	6	6	6	7	4	1	6	1	1	6	3	6	1	2	0	1	1	1	2	0	0	0	1	1	1	6	1	1	0
1	1962	Vibramycin Kavepenin Sulfa Ampicillin Furadantin Heracillin Vetrimoxin	0	0	1	0	0	0	1	1	1	1		0			6	1	1	6	6	6	6	6	1	6	6	1	6	1	6	6	1	1	0	1	1	0	2	0	0	0	1	1	3	3	1	1	1
1	1963	Penicillin							1	1	1	2	1	0			6	1	1	6	6	6	6	6	1	6	6	4	7	7	6	6	2	2	0	1	1	1	1	1	1	2	7	7	5	4	1
1	1964		0	0	1	0	0	0	1	3	1	1		0			6	1	6	7	7	1	6	7	1	7	6	7	1	1	6	6	1	2	0	1	1	1	2	2	2	2	7	7	1	6	1	1	1
1	1965	Heracillin Selexid Kavepenin Trimetoprim	0	0	1	0	1	0	1	3	2	1		0			6	1	1	6	4	6	6	4	1	6	6	1	1	4	4	6	1	1	0	1	1	1	0	0	0	0	4	4	2	6	1	1	1
1	1966		0	0	1	0	0	0	1	1	3	1		0			4	1	2	6	4	4	6	6	1	6	6	2	2	3	6	6	2	1	0	1	1	0	1	0	2	2	5	3	2	3	1
1	1968		0	1	1	0	0	0	1	2	3	1		0			3	1	1	6	6	6	7	6	1	6	6	2	1	6	6	1	1	1	0	1	1	1	2	2	0	1	1	1	1	6	1	0	1
1	1971	Kavepenin	0	0	1	0	0	0	1	1	1	4	1	0			6	7	1	6	6	6	6	6	1	2	6	7	7	7	6	1	2	2	0	1	1	1	1	2	2	2	7	7	3	3	1	1	1
1	1973	Kavepenin	0	0	1	0	0	0	1	1	1	2	1	0			6	1	1	6	6	5	6	6	1	7	5	1	1	7	6	7	2	1	0	1	1	1	2	0	0	0	7	7	1	6	1	1	1
2	1975	Penicillin Sulfa	0	0	1	0	1	0	1	1	1	1		0			6	1	1	6	6	6	5	5	1	5	6	7	7	1	7	6	1	1	0	1	1	1	2	0	0	0	7	7	1	7	0
1	1976	Penicillin Kavepenin Ekvacillin Heracillin	0	0	1	0	0	0	0		1	2	1	0			6	1	1	6	6	6	5	6	1	7	6	7	7	7	7	6	2	2	0	1	1	1	0	2	2	1	3	3	5	7	0
1	1979	Penicillin	0	0	1	0	0	0	1	1	2	3	2	0			6	2	1	5	5	5	5	6	1	6	6	7	5	7	6	6	0	1	0	1	1	0	1	1	1	1	3	2	4	3	1	0	1
1	1980	Selexid Kavepenin	0	0	1	0	1	0	1	1	1	3	1	0			6	1	1	6	6	6	5	5	1	4	3	2	1	2	3	3	2	2	0	1	1	1	2	2	2	2	7	7	2	5	1
1	1986	Penicillin	0	0	1	0	0	0	1	1	1	4	1	0			5	2	1	6	5	6	5	5	1	6	6	2	5	7	4	7	0	1	0	1	1	1	1	1	1	1	5	3	2	6	1	0	1
1	1987	Penicillin	0	0	1	1	0	0	1	2	1	1		0			6	1	1	6	6	6	7	7	1	7	1	1	7	7	6	1	2	1	0	1	1	1	2	0	0	0	1	1	7	6	0
2	1989	Kavepenin	0	0	1	0	0	0	1	1	5	1		0			6	1	1	7	6	2	6	6	1	7	6	1	5	4	6	6	2	1	0	1	1	1	1	2	2	2	7	2	5	1	1	0	1
1	1990	Kavepenin	0	0	1	0	0	0	1	1	1	1		0			6	1	3	6	6	7	6	4	1	3	6	1	5	4	6	7	2	1	0	1	1	1	2	2	2	2	3	7	3	5	1	1	1
1	1992	Kavepenin Penicillin Zinacef	0	1	1	0	1	0	1	1	6	2	2	0			6	1	1	6	6	6	6	4	1	6	6	6	7	4	7	7	0	1	0	1	1	1	2	1	1	1	3	1	3	7	0
1	1996	Penicillin							1	1	1	1					6	3	1	6	6	4	3	7	2	7	5	1	7	7	5	5	2	2	0	1	1	1	2	2	2	2	7	7	1	6	1
2	1998	Sulfa Penicillin	0	0	1	0	0	0	1	2	5	1		0			6	1	1	6	6	6	6	6	1	6	6	3	5	1	6	6	1	1	0	1	1	0	1	2	2	1	3	2	5	3		1	0
3	1666	Kavepenin	0	0	1	0	0	0	1	1	1	3	1	0			6	1	1	6	6	6	6	6	1	6	6	7	1	5	6	6	0	0	0	1	1	1	1	0	0	0	7	7	2	6	1	1	0
3	1681	Penicillin	1	0	0	0	0	0	0		1	1		0			6	1	1	6	6	6	4	4	1	1	1	3	4	4	4	3	0	0	0	1	1	1	0	0	0	0	4	4	1	3	1	1	1
2	1691	Penicillin Ampicillin	0	0	1	0	1	0	1	1	2	4	1	0			5	7	1	6	6	6	6	6	1	7	6	7	5	2	6	2	0	1	0	1	1	1	2	0	0	1	5	2	1	5	1	1	1
3	1808	Penicillin Kavepenin	0	0	1	0	0	0	1	1	1	1		0			6	1	1	6	6	6	1	7	1	5	6	1	7	4	6	7	0	1	0	1	1	1	2	2	2	2	3	3	2	4	1
3	1810		0	1	1	0	1	0	1	1	6	1		0			6	1	1	6	6	6	6	6	1	6	6	1	7	3	6	6	2	1	0	1	1	1	2	2	0	0	7	7	1	7	1	1	1
2	1818	Kavepenin	0	0	1	0	0	0	1	1	6	1		0			6	1	1	6	6	6	1	7	1	4	7	7	7	7	7	1	2	2	2	2	2	2	2	2	2	2	7	7	7	7	0
3	1828	Kavepenin	0	0	1	0	0	0	1	1	2	3	3	0			6	7	1	6	6	6	6	6	1	6	6	1	6	1	6	6	2	2	0	1	1	1	1	1	2	1	4	7	6	3	1
3	1889								1		2	1		0			7	6	5	7	7	7	7	5	1	4	6	7	7	7	7	6	2	1	0	1	1	1	2	0	0	2	7	7	7	4	1	1	1
3	1942	Penicillin	0	0	1	0	0	0	1	1	1	1		0			6	1	1	6	6	6	6	6	1	6	6	1	6	1	6	6	0	1	0	1	1	1	1	2	1	1	2	2	3	7	1
3	1997		0	0	1	0	0	0	1	1	1	1		0			6	1	1	6	6	6	6	7	1	7	6	1	7	7	6	7	1	2	0	1	1	1	2	2	2	2	3	7	7	6	1
3	942	Penicillin	0	0	1	0	0	0	2		1	3	3	0			5	7	1	6	6	6	6	6	1	6	6	7	7	7	6	6	0	1	0	1	1	1	1	2	1	1	2	1	5	2	1	1	1
3	1025	Penicillin	1	0	0	0	0	0	1	1	1	1		0			7	7	2	5	5	4	7	7	1	6	5	7	3	7	7	6	1	2	0	1	1	1	1	2	2	2	7	7	4	7	1	1	0
2	2072		0	0	1	0	0	0	2		1	2		0			6	1	1	6	6	6	6	6	1	6	6	6	6	7	6	1	1	1	0	1	1	1	2	2	0	1	3	1	2	5	1
1	2240		0	0	1	0	0	0	1	1		1		0			6	1	1	6	6	6	7	6	1	6	6	6	6	1	6	6	0	1	0	1	1	1	1	1	1	1	2	1	3	2	1	0	1
1	2304	Kavepenin	0	0	1	0	0	0	1	2	1	4	2	0			6	1	1	6	6	6	6	6	1	6	6	2	2	6	5	4	0	0	0	1	1	1	1	1	2	2	3	3	3	2	1	1	1
3	2364	Doktacillin Kavepenin	0	0	1	0	1	0	1	1	1	1		0			6	1	1	6	6	6	6	6	1	6	6	1	6	1	6	6	1	1	0	1	1	1	1	2	2	2	7	1	3	3	1	0	1
2	236	Kavepenin Keflex Vibramycin Selexid	0	0	1	0	1	0	1	1	3	1		0			6	1	1	6	6	6	6	3	1	7	3	1	6	1		6	1	1	0	1	1	1	1	1	1	1	1	1	1	6	1	1	0
1	180		0	0	1	0	0	0	2		3	1		0			6	1	2	6	6	7	7	2	1	2	7	1	1	7	7	7	1	2	0	1	1	1	1	2	2	2	7	7	1	6	1	1	0
3	541		1	0	0	0	0	1	1	3	6	2	5	0			7	1	1	6	6	6	3	4	7	6	6	7	4	6	3	6	2	1	1	2	2	2	0	0	1	1	3	2	1	4	1	1	1
2	1295	Kavepenin	0	0	1	0	0	0	1	1	6	1		0			7	7	3	5	5	5	5	5	5	5	5	3	7	7	5	5	2	2	2	1	1	2	1	1	1	1	2	2	2	4	0
3	1847								0		1	1		0			6	7	1	5	6	6	5	6	1	6	6	5	6	2	4	6	2	1	2	1	1	1	2	2	2	2	1	1	5	3	1
3	241		0	0	1	0	0	0	1	2	2	1		0			1		3	6	1	7	1	7	1	1	6	6	7	7	1	3	2	0	1	2	2	2	0	1	1	1	6	4	3	6	0
3	1239	Kavepenin Penicillin	0	0	1	0	0	0	1	1	1	2	1	0			6	1	2	6	6	6	6	6	2	6	6	3	5	7	6	6	1	1	0	1	1	1	1	1	0	0	1	1	1	5	1	1	1
2	1569	Kavepenin Selexid	0	0	1	0	1	0	1	1	5	2	1	0			6	1	6	6	6	4	1	7	3	7	6	3		1	3	3	1	2	0	1	1	1	2	0	2	1	7	7	4	6	1	1	1
3	1904								1	1	5	2	1	0			7	5	7	7	7	7	7	7	7	7	7	7	7	4	7	7	2	2	2	2	2	2	2	2	2	2	7	7	7	7	1	1	1
2	2411	Penicillin Amoxicillin	0	0	1	1	0	0	1	3	1			0			6	1	1	6	6	7	1	4	6	1	3	1	7	6	6	4	1	2	0	1	1	1	2	2	2	1	3	2	1	6	0
3	2422	Kavepenin	0	0	1	0	0	0	1	3	2	1		0			1	4	4	7	2	6	6	6	6	4	4	1	2	1	3	5	2	1	0	1	1	1	1	1	1	1	1	1	2	3	1	0	1
3	1158		0	0	1	0	0	0	1	1	1	1		0			6	1	1	6	6	6	6	3	1	3	5	2	1	5	6	7	1	1	0	1	1	1	1	2	2	2	1	1	5	2	1	0	1
1	3		0	0	1	0	0	0	1	1	1	1					6	1	1	6	6	7	6	7	1	6	6	1	4	1	6	4	1	0	0	1	1	1	2	0	0	0	5	1	3	3	1	0	1
1	4		0	0	1	0	0	0	1	1	1	4	1	0			6	1	1	6	6	6	6	6	1	5	6	7	4	7	7	7	0	2	0	1	1	0	1	2	2	2	3	3	2	3	1		1
1	5		0	0	1	0	0	0	1	1	1	1		0			6	1	1	6	6	6	6	6	1	6	6	1	6	1	6	6	1	1	0	1	1	1	1	1	1	1	4	1	2	2	1	1	1
1	8	Kavepenin	0	0	1	1	0	0	1	1	1	1		0			3	5	1	6	6	5	5	6	1	4	5	4	2	3	6	7	2	1	0	1	1	1	0	2	2	2	1	1	4	4	1	0	1
1	9	penicillin	0	0	1	0	0	0	1	1	1	1		0			6	1	1	6	6	6	6	6	1	7	6	2	3	7	7	6	2	0	0	1	1	1	1	2	1	1	3	1	1	5	1
1	10	penicillin	0	0	1	0	0	0	1	1	1	1		0			6	1	1	6	6	6	6	7	1	6	6	1	7	7	6	6	0	1	0	1	1	1	2	2	0	0	1	7	4	3	1	1	0
2	17		0	0	1	0	0	0	1	1	6	1		0			6	1	1	6	6	6	6	6	1	6	6	3	7	1	6	7	1	1	0	1	1	1	1	2	1	1	7	7	1	6	1	1	1
1	18	penicillin	0	1	0	0	0	0	1	1	5	1		0			6	1	1	6	6	6	6	6	1	6	6	7	6	1	6	6	2	1	0	1	1	2	2	0	0	0	1	1	4	3	1	1
1	19		0	0	1	0	0	0	1	1	5	1		0			6	1	1	6	6	6	7	7	1	7	7	7	7	7	7	7	2	2	2	1	1	1	2	2	2	2	7	7	7	7	1	1	0
1	21		0	0	1	0	0	0	1	1	1	1		0			6	6	1	6	6	6	5	6	1	6	3	1	1	2	6	6	1	1	0	1	1	1	1	2	0	1	1	7	1	6	1	1	1
1	23	kavepin	0	0	1	0	0	0	1	1	1	1		0			6	1	1	6	6	6	6	6	1	6	6	7	4	7	5	7	2	1	0	1	1	0	1	0	0	1	3	3	1	6	1	1	0
1	24	kavepenin heracillin fucidin	0	0	1	0	0	0	1	1		2	1	0			6	1	1	6	6	5	5	6	1	2	2	1	1	3	6	6	1	1	0	1	1	1	1	2	2	2	3	1	4	5	1	1	1
1	27	penicillin	0	0	1	0	0	0	1	1	1	1		0			6	7	1	6	6	6	5	7	1	4	5	7	7	1	7	7	2	1	0	1	1	1	2	2	2	2	2	7	4	7	0
1	28	kavepenin	0	0	1	0	0	0	1	1	1	1					6	1	1	6	6	4	6	4	1	6	4	2	4	5	6	5	1	1	0	1	1	1	2	2	0	0	3	3	3	2	0
2	32	kavepenin	0	0	1	0	0	0	1	1	1	2	1	0			6	1	1	6	6	6	6	5	1	5	5	3	6	7	6	6	1	1	0	1	1	2	1	2	2	1	3	3	3	3	1	0	1
1	36	kavepenin	0	0	1	0	0	0	1	1	2	3	2	0			6	6	1	6	6	6	6	6	1	6	6	1	5	2	3	6	2	1	0	1	1	1	2	2	0	2	3	7	4	7	1	1	1
2	37	doxyferm heracillin flucloaxin	0	0	1	0	0	0	1	3	1	3	1	1	bakterie i luftvagarna	39	6	2	1	6	6	4	6	6	1	6	6	7	7	7	6	6	2	1	0	1	1	2	1	2	2	2	3	2	1	6	1	1	1
1	38	penicillin antibiotika	0	0	0	0	0	0	1	1	1	1		0			6	1	1	6	6	6	6	4	1	6	6	1	2	2	6	4	1	2	0	1	1	1	0	0	0	1	1	1	3	1	1
1	41	penecelin	0	0	0	0	0	0	1	1	1	1		0			6	7	1	6	5	7	3	6	1	5	6	1	7	7	5	6	1	2	0	1	1	1	1	2	2	1	3	2	2	6	1	1	0
1	42	kavepenin	0	0	1	0	0	0	1	1	1			0			6	1	1	6	6	6	6	6	1	6	6	6	7	7	3	4	1	2	0	1	1	1	1	2	0	0	1	1	3	6	1
1	47	furadantin trimetoprim	0	0	1	0	1	1	1	3	1	1		0			6	1	1	6	6	6	6	7	1	6	3	1	7	6	3	6	1	0	0	1	1	1	2	0	2	1	5	1	1	6	1
1	48	penicillin, olika sorter	0	0	1	0	0	0	1	1	1	3	2	0			5	2	1	6	6	6	6	6	1	6	6	4	6	7	5	7	2	1	0	1	1	1	1	2	2	2	2	2	1	3	1
1	49	kavepenin selexid heracillin amimox lmacillin	0	0	1	0	1	0	1	1	1	1		0			6	1	1	6	6	6	6	6	1	6	6	1	1	3	6	6	1	1	0	1	1	1	2	2	1	1	3	2	3	3	0
1	50	penicillin	0	0	1	0	1	0	1	1	3	1		0			6	1	2	6	6	6	5	5	3	7	5	3	5	5	5	7	1	1	0	1	1	1	1	2	2	1	5	3	4	4	1
1	53		0	0	1	0	0	0	0		1	1		0			6	1	1	6	6	6	6	7	1	6	6	7	6	7	6	6	2	1	0	1	1	1	1	1	1	1	1	1	7	4	0
1	54	kavepenin	0	0	1	0	0	0	1	1	2	1		0			2	4	1	6	6	4	6	6	1	6	6	1	3	1	6	6	0	1	0	1	1	1	1	1	1	2	7	2	3	3	1	0	1
1	56	penicillin	0	0	1	0	0	0	1	1	1	1		0			6	1	1	6	6	6	6	6	1	6	6	2	4	3	6	6	1	1	0	1	1	0	2	0	1	1	5	4	1	2	1
1	59	penicillin	0	0	1	0	0	0	1	1	1	1		0			6	1	1	6	6	6	7	7	1	7	7	1	7	7	7	7	2	1	0	1	1	1	2	2	2	2	7	7	3	7	1	1	0
1	62	penicillin cefalosporiner metronidazol quinoloner sulfamider	0	0	1	0	1	0	1	2	2	4	1	0			6	1	1	6	6	6	6	6	1	6	6	6	6	1	6	6		1	0	1	1		1	1		1	3	2	3	5	1	1	1
1	64	kavepenin	0	0	1	0	1	0	1	1	2	1		0			6	1	1	6	6	6	6	6	1	7	6	6	7	7	5	5	1	1	0	1	1	2	1	2	0	1			3	5	1
2	66	penicillin avledon lpren woltaren	1	0	0	0	0	1	1	3	5	1		0			6	1	1	4	1	5	7	7	1	7	6	1	1	6	7	1	2	1	0	1	1	1	2	2	2	2	7	7	4	6	1	1	0
1	68		0	0	1	0	0	0	1	1	1	1		0			2	1	3	5	5	4	3	7	3	4	5	2	2	2	4	5	1	1	0	1	1	1	1	1	0	0	7	7	3	3	0
1	70	penicillin	0	0	1	0	0	0	1	2	2	1		0			6	1	1	6	6	6	6	6	1	5	6	6	1	7	6	6	0	1	0	1	1	0	1	2	2	1	4	2	1	6	1	1	1
1	72	penicillin kavepenin	0	0	1	0	0	0	1	1	1	4	1	0			6	1	1	6	6	6	6	6	1	6	7	1	6	1	6	7	2	1	0	1	1	2	1	0	0	0	1	1	6	1	0
2	73	penicillin	0	0	1	1	0	1	1	1	2	1		0			6	1	1	6	6	6	1	7	1	4	4	2	1	6	6	1	2	1	0	1	1	1	2	0	2	0	4	4	4	4	1
1	77		0	0	1	0	0	0	1	1	5	1		0			6	1	1	6	6	6	2	4	1	4	5	7	7	5	6	7	0	0	0	1	1	1	1	1	0	0	7	7	3	3	1	1	1
1	80		0	0	1	0	0	0	1	1	1	1		0			6	1	1	6	6	6	3	5	1	5	5	1	6	2	6	6	0	2	0	1	1	1	1	0	0	0	5	1	1	5	1
1	82	kavepenin dalacin heracillin	0	0	1	0	1	0	1	1	2	1		0			6	1	1	6	6	6	6	4	1	4	4	1	5	4	3	6	1	1	0	1	1	1	0	0	0	0	4	4	1	5	1	1	1
1	83	kavepenin amimox	0	0	1	0	0	0	1	1	2	1		0			6	1	6	6	6	6	6	6	1	6	6	1	6	1	6	6	0	1	0	1	1	1	1	0	0	0	1	7	1	1	1	1	1
1	84	penicillin	0	0	0	0	0	0	1	1	1	1		0			6	1	1	6	6	6	5	6	1	6	6	6	7	2	6	6	2	1	0	1	1	0	1	0	0	0	4	2	7	7	1	1	0
1	85		0	0	1	0	0	0	1	1	5	1		0			5	7	2	6	6	6	6	6	1	6	6	4	7	5	6	6	0	2	0	1	1	2	2	2	2	2	7	7	2	6	1	1	0
1	87	penicillin	0	0	1	0	0	0	1	1	2	2	1	0			6	1	1	5	6	6	6	6	1	5	6	7	4	4	6	6	2	1	0	1	1	2	1	2	0	0	3	3	3	2	1	1	1
1	89	kavepenin selexid doxyferm ery-max eusaprim furudantin	0	0	1	0	1	0	1	2	1	1		0			6	1	1	6	6	6	6	6	1	6	6	1	6	1	6	4	1	1	0	1	1	1	2	0	0	2	4	4	1	6	1	1	1
1	90	kavepenin	0	0	1	0	1	0	1	2	1	1					6	1	1	6	6	6	6	6	1	6	6	1	1	1	6	7	1	1	0	1	1	2	0	2	2	1	4	4	1	6	1
2	91	penicillin	0	0	1	0	0	0	1	1	2	4	3	0			6	1	1	6	6	6	6	6	1	6	6	1	6	6	6	6	1	1	0	1	1	0		1	1	0	1	1	1	6	1
1	94	penicillin sulfa	0	0	1	0	0	0	1	1	1	1		0			6	1	1	6	6	6	6	6	1	6	6	1	6	4	4	6	1	1	0	1	1	1	1	1	0	1	2	2	3	3	1	1	1
2	97	kavepenin	0	0	1	0	0	0	1	1	1	3	1	0			6	6	6	1	6	6	1	6	1	6	6	7	6	2	6	6	2	1	0	1	1	1	1	1	1	1	3	2	1	6	1	1	1
2	31	penicillin tetramycin	0	0	1	0	0	0	1	1	1	1		0			6	1	1	6	6	5	6	2	1	6	6	3	7	5	6	6	1	1	0	1	1	1	1	0	0	1	2	1	2	5	1
1	101	kavepenin	0	0	1	0	0	0	1	1	1	1		0			6	1	1	6	6	6	5	4	1	7	4	1	4	1	4	6	1	1	0	1	1	1	2	2	1	1	4	1	4	6	1	0	1
1	103		0	0	1	0	0	0	1	1	1	1		0			6	1	1	6	6	6	6	6	1	6	6	1	7	1	6	7	1	1	0	1	1	1	2	2	0	2	7	1	1	6	1	1	1
2	104		0	0	1	0	0	0	1	3	2	1		0			6	2	1	6	6	6	5	6	1	3	6	1	2	1	1	4	1	1	0	1	1	2	2	0	2	2	2	2	1	4	1	1	0
1	105	kavepenin	0	0	1	0	0	0	1	1	1	1		0			6	1	1	6	6	6	6	6	1	6	5	1	7	6	6	6	0	1	0	1	2	1	2	2	2	2	2	7	2	3	0
1	111		0	0	0	0	0	0	0		1	1		0			2	7	1	5	2	7	7	7	7	7	7	7	7	7	7	7	2	2	2	1	1	1	2	2	2	2	7	7	4	4	1	0	0
1	112		0	0	0	0	0	0	2		1	1		0			6	1	1	6	6	6	7	6	1	4	7	2	7	7	7	7	2	1	0	1	1	1	2	2	2	2	7	7	2	5	0
1	115	kavepenin	0	0	1	0	0	0	1	1	1	2	2	0			6	1	1	6	6	6	5	6	1	5	6	6	2	1	6	6	1	1	0	1	1	0	1	0	1	1	2	1	2	2	1	1	0
1	116	kavepenin heracillin amoxicillin	0	0	1	0	1	0	1	3	3	1		0			1	6	1	6	6	6	4	2	4	4	2	1	4	3	6	3	1	0	0	1	1	1	1	0	2	1	1	1	4	4	1	1	1
1	117	kavepenin	0	0	1	0	0	0	1	1	1	1		0			6	1	1	6	6	6	6	6	1	6	6	7	7	7	6	6	2	1	0	1	1	2	1	2	2	2	7	7	3	3	1	1	1
1	119		0	0	1	0	1	0	1	1	5	1		0			6	1	1	6	6	6	6	7	2	7	6	1	7	7	6	6	1	1	0	1	1	0	1	2	1	1	4	1	7	3	1
1	120	penicillin	0	0	1	0	1	0	1	2	1	1		0			6	1	1	6	6	6	3	6	1	6	5	1	1	2	6	6	1	1	0	1	1	1	0	0	0	1	3	7	1	6	1	1	1
1	122		1	0	0	0	0	0	1	2	3	1		0								1	3						1	6	5	5	2	1	1	1	1	1	2	0	0	0	5	5	1	6	1
1	124		0	0	1	0	0	0	1	1	1	1					6	1	1	6	6	6	6	6	1	6	6	7	7	7	6	6	1	2	0	1	1	2	2	2	0	0	1	7	7	7	1	1	1
1	127	kavepenin	0	0	1	0	0	0	1	1	1	1		0			6	1	6	1	6	6	5	6	1	6	6	1	7	2	6	6	1	1	0	1	1	0	1	1	1	1	2	1	5	2	1	0	1
1	129	betalaktam vankomycin cefalosporin klorafenikol tetracyklin metronidazol rifampi	0	0	1	0	1	0	1	1	1	1		0			5	2	1	6	6	6	6	6	1	5	4	4	5	1	6	6	0	1	0	1	1	0	1	1	1	1	3	2	5	2	1	1	1
1	130	penicillin	0	0	1	0	0	0	1	1	1	2	1	0			6	1	1	6	1	6	6	6	1	6	6	2	6	7	6	6	2	1	0	1	1	2	1	2	0	1	7	7	2	5	1	1	0
1	131	kavepenin amimox	0	0	1	1	1	0	1	2	2	3	3	0			6	1	1	6	6	4	6	6	1	6	5	1	6	1	5	6	0	1	0	1	1	1	1	1	1	1	2	1	5	2	1	0	1
1	132		0	0	1	0	0	0	1	1	1	2	1	0			6	7	1	6	6	6	3	6	1	6	6	7	6	1	5	6	1	1	0	1	1	1	1	2	1	0	3	3	2	4	1	0	1
2	133		0	0	1	0	0	0	1	1	5	1		0			6	1	1	6	6	6	6	4	1	6	6	2	7	2	7	7	0	1	0	1	1	2	1	1	2	1	3	2	7	7	1	1	1
1	137		0	0	1	0	0	0	1	1	1	1		0			6	1	1	6	6	6	4	6	1	6	6	3	4	1	5	5	1	1	0	1	1	1	1	0	0	0	3	1	1	6	1	0	1
2	141								1	1	1	1		0			6	1	1	6	6	6	7	7	1	7	7	7	1	7	7	7	2	1	0	1	1	1	2	2	0	2	1	1	1	6	1	1	1
1	144	penicillin	0	0	1	0	0	0	1	1	1	2	1	0			6	1	1	6	6	6	6	5	2	6	6	1	7	7	6	7	2	1	0	1	1	1	2	2	0	2	7	7	2	5	1	1	0
2	145	penicillin	0	0	1	0	0	0	0		1	1		0			6	1	1	6	6	5	6	6	1	6	6	2	7	3	6	7	1	1	0	1	1	1	1	2	2	1	7	7	5	3	0
1	147		0	0	0	0	0	1	2		1	1		0			6	1	7	5	6	7	7	7	2	7	6	7	7	7	6	6	2	2	2	1	1	1	1	1	1	1	5	1	7	7	0
1	148	penicillin	0	0	1	0	0	0	1	1	6	1		0			6	1	1	6	6	6	6	6	1	6	6	1	1	5	6	6	0	1	0	1	1	1	1	2	0	0	3	2	4	3	1
1	149	penicillin sulfa	0	0	1	0	0	0	1	1	1	1		0			6	1	1	1	6	6	7	7	1	7	7	7	7	7	7	7	2	2	0	1	1	1	2	2	2	2	7	7	1	6	1	1	1
1	150	kavepenin	0	0	1	0	0	0	1	1	5	1		0			6	1	1	6	6	6	6	6	1	6	6	2	6	1	6	6	1	1	0	1	1	1	1	0	0	1	1	1	5	2	1
1	152	penicillin	0	0	1	0	0	0	1	1	1	3	1	0			6	1	1	6	6	6	6	6	1	7	4	3	7	7	6	6	2	1	0	1	1	2	1	2	2	0	3	7	4	7	1	0	1
1	153	kavepenin	0	0	1	0	0	0	1	1	1	1		0			5	2	1	6	6	6	4	6	1	4	3	3	4	2	3	5	2	2	0	1	1	2	2	2	2	2	1	1	3	2	1	1	0
1	154	sulfa penicillin	0	0	1	0	1	0	1	1	1	1		0			6	1	1	6	6	6	6	3	1	3	6	1	7	2	6	6	1	1	0	1	1	1	1	2	2	2	3	2	2	2	1	1	1
1	155	kavepenin	0	0	1	0	1	0	1	1	2	1		0			6	1	1	6	6	6	6	6	1	6	6	1	1	7	6	6	2	1	0	1	1	1	1	2	1	1	3	2	5	6	1
2	156	kavepenin vibramysin selexid lexinor dalasin dolkontin	0	0	1	0	1	0	1	3	1	3	1	0			6	1	1	6	6	6	4	6	1	6	6	1	6	1	6	6	0	0	0	1	1	1	1	0	0	1	1	1	5	6	1
1	158	kavepenin abboticin	0	0	1	0	0	0	1	1	2	3	1	0			6	1	1	5	6	5	6	6	1	6	5	1	2	3	6	6	1	1	0	1	1	2	1	2	1	1	3	3	3	5	1	1	1
1	161	kavepenin	0	0	1	0	0	0	1	2	1	4	2	0			6	1	1	6	6	6	4	4	1	5	4	2	5	5	5	5	1	1	0	1	1	1	2	2	2	2	1	7	4	3	1	0	1
1	168		0	0	1	0	0	0	1	2	1	2	1	0			6	1	1	6	6	6	6	6	1	6	6	1	7	1	2	6	1	1	0	1	1	1	1	2	2	0	6	4	3	6	1	1	0
2	171	penicillin	0	0	1	0	0	0	1	1	2	2	1	0			6	1	1	6	6	6	6	6	2	5	5	7	7	7	3	7	2	2	0	1	1	1	2	2	0	2	3	3	7	7	0
1	172	penicillin	0	0	1	0	0	0	1	1	1	2	1	0			6	1	1	6	6	6	6	6	1	5	6	2	7	4	6	5	1	1	0	1	1	1	1	1	1	1	4	4	4	4	1	0	0
1	175	kevapenin furudantin ekvacillin erymax	0	0	1	0	1	0	1	1	1	4	1	0			6	1	1	6	6	6	6	6	1	6	6	5	4	1	6	6	1	1	0	1	1	0	1	1	1	1	6	1	3	2	1
2	179		0	0	0	1	0	0	0		6	2	5	0			7	7	3	6	5	5	7	7	7	7	7	7	7	7	7	7	0	0	0	2	2	1	2	1	1	2	7	7	7	7	0
1	181	kavepenin	0	0	1	0	1	0	1	2	1	2	1	0			6	1	1	6	6	6	6	6	1	6	6	1	1	6	4	1	0	1	0	1	1	1	1	1	0	1	4	2	1	6	1	1	1
1	184	kavepenin sefa spectramox	0	0	1	0	0	0	1	1	1	2	1	0			6	1	1	4	6	4	1	6	1	6	6	1	1	6	6	4	0	1	0	1	1	1	2	2	2	2	2	7	3	4	0
2	185	kavepenin	0	0	1	0	0	0	1	2	6	1		0			6	1	1	6	6	4	6	4	6		5	1	4	3	6	6	1	1	0	1	1	0	1	0	0	1	4	2	3	1	1
1	187		0	0	1	0	0	0	1	2	5	1		0			4	3	1	7	7	7	6	6	1	6	6	7	5	1	7	6	2	1	0	1	1	1	2	1	2	1	5	3	2	6	1	1	1
1	189		0	0	1	0	0	0	0		1	2	1	0			6	2	1	5	6	6	6	5	2	5	6	2	7	7	6	6	1	1	0	1	1	2	2	0	0	1	3	2	3	3	0
1	194	penicillin	0	0	1	0	0	0	1	1	1	4	1	0			5	2	1	5	6	5	6	6	1	6	6	1	5	7	3	7	0	1	0	1	1	1	0	2	2	2	7	7	7	3	1	1	1
1	195								1	1	1	1		0			6	1	1	6	6	6	7	7	7	7	7	7	7	7	6	7	2	2	2	2	2	2	2	2	2	2	7	7	7	7	1	1	1
1	196	penicillin kavepenin selexid aminox mecillinam ampicillin	0	0	1	0	1	0	1	1	1	1		0			6	1	1	6	6	5	6	1	1	4	6	1	4	3	6	2	1	1	0	1	1	1	1	2	0	1	2	1	3	4	1	1	1
1	197	heracillin flagyl vibramycin abboticin doxyferm chloromycetin kavepenin	0	0	1	0	0	0	1	2	5	1		0			6	1	1	6	6	5	6	6	6	6	6	3	1	3	6	6	1	1	0	1	1	1	2	2	0	0	1	1	3	4	1
1	198	penicillin	0	0	1	0	1	0	1	2	3	3	2	0			6	1	1	1	5	3	5	5	1	5	3	1	2	3	3	6	1	1	0	1	1	1	2	2	2	2	3	3	2	5	1	1	0
1	202	kavepenin erymax	0	0	1	0	0	0	1	2	2	2	1	0			6	1	1	6	6	6	4	5	1	5	6	5	4	5	5	4	1	2	0	1	1	1	2	1	1	1	1	1	4	2	1	0	1
1	203	penicillin							0		5	1		0			6	1	1	6	6	6	6	6	1	6	6	6	6	1	6	1	2	1	0	1	1	2	1	1	2	1	1	1	6	1	0
1	204	kavepenin	0	0	1	0	0	0	1	1	1	1		0			6	1	1	6	6	6	7	6	1	6	6	7	7	7	6	6	2	1	0	1	1	2	1	2	2	2	1	1	2	2	1	1	1
2	206	penicillin amoxicillan	0	0	1	0	1	0	1	1	1	2	1	0			6	1	1	6	6	6	6		5	4	6	2	5	1	6	2	1	1	0	1	1	1	1	1	1	2	7	2	3	4	1	0	1
1	207	kavepenin	0	0	1	0	0	0	1	1	1	1		0			6	1	1	6	6	6	6	6	1	6	6	1	6	1	6	6	1	1	0	1	1	1	2	0	0	1	4	2	2	5	1	0	0
1	208	kavepenin dalacin	0	0	1	0	0	0	1	1	1	3	1	0			6	7	4	3	3	3	6	6	1	6	6	7	7	4	7	6	1	1	0	1	1	2	1	2	0	0	4	2	6	6	1	1	1
2	210	sulfa	0	1	0	0	1	0	1	1	1	1		0			6	1	1	6	6	5	1	3	1	3	3	2	1	4	3	1	1	1	0	1	1	1	1	0	0	0	5	7	2	2	1	1	1
1	211	penicillin	0	0	1	0	1	0	1	1	1	2	1	0			6	1	2	6	6	4	2	6	1		2	4	4	1	2	4	1	2	1	1	1	1	1		1	0	1	3	1	6	0
1	212	alvedon ipren	1	0	1	1	0	1	1	4	3	3	3	0			1	4	1	6	6	6	4	6	1	6	4	3	4	1	6	4	1	1	0	1	1	1	0	1	1	1	1	1	4	1	1	0	1
1	214	penicillin klaritromycin	0	0	1	0	1	0	1	2	1	1		0			6	7	1	6	6	6	6	7	1	7	6	6	6	6	6	6	1	2	0	1	1	1	2	2	0	0	1	1	1	6	1	1	1
1	216	kavepenin	0	0	1	0	0	0	1	1	1	3	1	0			6	1	1	6	6	6	1	6	1	6	6	1	6	1	6	6	1	1	0	1	1	1	1	1	1	1	1	1	1	6	1	1	1
1	221	penicillin	0	0	1	0	0	0	1	1	1	1		0			6	1	1	6	6	5	7	6	1	7	6	7	7	7	7	4	2	2	0	1	1	1	1	1	1	1	2	7	7	1	0
1	223	penicillin	0	0	1	0	0	0	1	1	5	1		0			6	3	2	2	6	7	7	7	7	7	7	3	7	7	7	7	2	1	0	1	1	2	2	2	2	2	7	3	2	7	1	1	1
1	225	kavepenin	0	0	1	0	0	0	1	1	1	1		0			6	1	1	6	6	6	7	5	1	6	6	1	4	7	6	6	2	1	0	1	1	1	2	2	2	2	1	1	4	4	1	0	1
1	226	kavepenin	0	0	1	1	0	0	1	2	1	3	2	2			4	3	1	5	6	4	6	6	1	5	6	2	3	2	5	4	2	2	0	1	1	1	1	0	0	0	2	3	2	3	1	1	1
1	227		0	0	1	0	0	0	2			3	1	0			3	1	3	5	6	4	2	5	1	6	6	3	7	7	7	7	2	2	0	2	1	1	2	2	2	1	7	7	3	3	1
1	228	penicillin kavepenin selexid	0	0	1	0	1	0	1	1	1	1		0			5	7	1	6	6	4	2	7	1	6	6	3	7	7	5	5	0	2	0	1	1	1	2	2	2	2	5	4	7	5	1	1	1
2	61	teracyclin pencillin	0	0	1	0	0	0	1	1	2	1		0			6	6	4	6	6	6	6	6	6	6	6	7	2	7	6	6	1	1	0	1	1	2	1	1	1	1	1	1	1	6	1	1	0
2	125		1	0	1	0	0	0	1	1	2	1		0			6	1	1	6	6	6	6	7	2	7	5	1	7	2	4	5	1	2	0	1	0	0	0	0	0	1	4	4	5	5	1
2	157	penicillin abotticin cedax piklofenak kavepenin	0	0	1	0	0	0	1	1	1	3	4	1	njurbackeninflammation	6	6	1	1	6	6	6	6	6	1	6	6	3	5	1	6	6	1	1	0	1	1	0	1	2	1	1	1	1	4	2	1
2	178	kavepenin	0	0	1	0	0	0	1	1	1	1		0			6	1	1	6	6	6	6	6	1	7	6	1	1	7	6	7	2	1	0	1	1	0	0	0	1	1	7	7	1	7	1	1	1
2	193	penicillin	0	1	0	0	1	0	1	1	1	1		0			6	1	2	4	6	5	6	6	1	4	5	3	3	5	5	6	0	1	0	1	1	0	1	0	0	1	3	2	3	3	1	0	1
1	229	blaktam kinoloner metronidazol cyklosporiner aminoglykosider ...	0	0	1	0	0	0	1	1	2	1		0			6	1	1	6	6	6	6	6	1	5	6	2	4	1	5	6	1	1	0	1	1	0	1	1	1	1	3	1	3	3	1	1	1
1	231		0	0	1	0	0	0	0		1	1		0			6	1	1	6	6	6	1	7	1	7	6	1	1	1	7	7	1	1	0	1	1	1	1	1	1	1	1	1	7	1	1	1	0
1	232	kavepenin	0	0	1	0	0	0	1	1	5	1		0			6	1	1	6	6	6	3	5	1	5	5	4	7	7	5	7	1	1	0	1	1	2	1	2	2	2	3	3	2	5	1	1	0
1	235	penicillin sulfa	0	0	1	0	0	0	1	1	2	1		0			6	1	1	6	6	6	5	5	1	4	6	2	7	7	5	5	2	1	0	1	1	1	2	0	1	1	4	1	2	2	1	0	1
2	237	tetracykliner	0	0	1	0	1	0	1	1	1	1		0			5	3	1	6	5	4	6	4	1	2	6	2	7	4	6	4	0	1	0	1	1	1	2	2	2	2	3	3	2	5	1
2	239	pemecilliner polymyxin tetracykliner makrolider sulfonamider	0	0	1	0	1	0	1	1	1	1		0			6	1	1	6	6	6	6	6	1	6	6	1	6	1	6	6	0	1	0	1	1	1	1	0	0	0	1	1	1	6	1	1	0
1	243	kavepenin aminox	0	0	1	0	0	0	1	3	1	3	3	0			2	1	1	6	6	6	6	6	1	6	6	1	1	7	1	6	0	1	0	1	1	1	0	0	0	0	5	2	1	6	1	1	1
2	244	penicillin	0	0	1	0	0	0	1	2	1	3	1	0			6	1	1	6	6	6	6	6	1	6	5	1	3	7	5		0	0	0	2	2	2	0	0	0	0	7	7	2	5	1
1	248	kavepenin	0	0	1	0	0	0	1	2	2	1		0			6	1	1	6	6	6	6	6	1	5	6	1	3	7	6	4	2	1	0	1	1	1	2	2	2	2	3	3	1	6	1
1	249		0	0	1	0	0	0	1	1	1	1		0			6	1	1	6	6	6	7	6	7	6	7	1	7	5	6	7	1	1	0	2	1	1	0	2	2	1	1	7	6	1	0
2	250		0	0	1	0	0	0	1	1	1	2	1	0			6	1	1	6	6	6	6	6	1	6	6	1	1	6	4	1	0	1	0	1	1	2	2	2	2	2	4	4	4	4	1	0	1
1	253	cinazef kavepenin	0	0	1	0	0	0	1	2	1	3	2	0			6	1	3	5	6	3	1	6	1	4	5	3	5	2	2	6	1	1	0	1	1	1	2	1	1	1	4	1	2	5	1	1	1
1	256	penicillin	0	0	1	0	0	0	1	1	1	1		0			7	2	1	5	4	6	6	6	1	3	5	2	7	3	7	4	2	1	1	1	1	1	2	0	2	2	1	1	3	3	1
2	261		0	0	1	0	0	0	1	1	1	1		0			6	1	1	6	6	6	6	6	1	6	6	6	6	1	6	6	1	1	0	1	1	1	2	2	2	2	1	1	6	3	1	1	0
1	263		0	0	1	0	0	1	1	1	1	1		0			3	1	1	6	6	4	7	6	1	5	7	2	7	7	6	7	2	1	0	1	1	1	2	1	1	1	7	7	2	7	0
1	264	amoxicillin doxyferm lexinor	0	0	1	0	1	0	1	1	1	1		0			6	1	1	6	6	6	6	6	1	6	6	1	4	5	6	3	1	1	0	1	1	0	1	2	0	0	5	1	1	6	1	1	1
1	266	penicillin							1	1	2	2	1	0			6	1	1	6	6	6	7	6	1	6	6	7	7	7	6	6	2	2	2	1	1	2	1	2	2	2	7	7	2	5	1
1	271	penicillin sulfa							2		1	1		0			6	1	1	6	6	6	3	6	1	6	6	2	2	1	6	6	1	1	0	1	1	1	1	0	0	0	5	5	2	6	0
1	272	penicillin	0	0	1	0	0	0	1	1	1	2	3	0			6	1	1	6	6	6	6	6	1	6	6	1	5	3	6	6	2	1	0	1	1	1	2	0	0	0	1	1	5	3	1
1	273	kavepenin imacillin	0	0	1	0	0	0	1	1	1	1		0			6	6	1	6	6	7	6	7	2	7	6	7	7	7	6	6	2	2	0	1	1	1	2	2	2	2	3	7	1	6	1	1	1
1	275	penicillin	0	0	1	0	0	0	1	1	1	3	1	0			6	1	1	6	6	6	6	3	1	3	6	3	1	2	3	6	1	1	0	1	1	0	1	0	0	1	1	1	1	6	1	1	1
1	276	penicillin sulfa	0	0	1	0	0	0	0		1	1		0			6	1	1	6	6	6	6	6	6	6	6	3	6	1	6	6	1	1	0	1	1	1	1	0	0	1	3	3	2	3	0
1	277	penicillin	0	0	1	1	0	0	1	1	1	1		0			3	1	1	5	5	5	2	5	1	6	5	7	7	1	6	7	0	1	0	1	1	1	1	1	2	0	4	3	4	2	1	1	1
1	281		0	1	1	0	0	0	1	1	2	2	1	0			6	7	1	6	6	6	7	7	1	7	6	1	7	6	7	1	0	0	0	1	1	1	2	2	2	2	1	1	3	3	1	1	1
1	282	penicillin	0	0	1	0	0	0	1	1	1	1		0			6	1	1	6	6	6	6	5	1	6	6	6	7	7	4	6	1	1	0	1	1	1	2	2	2	1	2	2	1	6	1
1	283	sulfa	0	0	1	0	0	0	1	3	1	1		0			6	1	1	6	6	6	6	6	1	6	6	4	3	3	6	4	1	1	0	1	1	2	1	1	1	1	3	1	6	1	1	1	1
1	285	lexinor kavepenin	0	0	1	0	0	0	1	1	5	1		0			4	1	1	6	6	7	6	6	1	6	6	4	7	2	7	7	2	1	0	1	1	1	2	1	2	2	7	7	2	5	1	0	1
1	287	penicillin							2		1	1		0			7	3	3	5	3	4	7	6	1	6	6	6	5	1	5	5	2	2	0	1	1	2	1	2	0	0	5	4	6	3	0
1	289	penicillin	0	0	1	0	0	0	1	1	4	1		1	wegeners sjukdom	63	6	1	1	6	6	6	6	6	1	6	6	6	6	1	6	6	1	1	0	1	1	1	1	2	2	2	1	1	1	6	1
1	291	penicillin	1	0	0	0	0	0	1	1	2	1		0			5	2	1	5	5	6	1	5	1	4	6	5	7	5	6	7	2	1	1	1	1	2	2	2	2	2	4	7	1	5	1	1	0
1	293		0	1	0	0	0	0	0		1	1		0			6	1	1	6	6	6	6	6	1	7	7	7	7	7	6	1	1	1	0	1	1	0	1	0	0	1	5	1	2	6	0
1	299								2		1	1		0			6	1	1	6	6	6	6	6	1	6	6	7	7	7	6	6	2	1	0	1	1	2	1	2	2	2	2	1	4	2	0
1	300	kavepenin amimox selexid	0	0	1	0	1	0	1	1	1	3	1	0			6	1	1	6	6	6	6	6	1	6	6	1	7	7	7	7	1	1	0	1	1	1	1	2	2	2	1	1	3	2	1	1	1
2	303		0	0	1	0	0	0	1	1	1	1		0			6	1	1	6	6	6	6	6	1	6	6	3	7	7	6	6	2	2	0	1	1	1	1	1	1	1	1	1	7	7	0
1	304	penicillin	0	0	1	0	0	0	2		1	2	1	0			6	1	1	6	6	7	5	7	1	3	6	7	3	7	7	2	2	2	0	1	1	1	2	2	2	2	2	2	1	5	1	1	1
1	305	kavepenin	0	0	1	0	0	0	1	1	1	1		0			6	1	1	6	6	7	6	6	1	6	6	3	1	1	7	1	1	2	0	1	1	1	1	0	0	0	4	7	1	6	1
1	306	penicillin	0	0	1	0	0	0	2		5	1		0			7	7	1	6	6	6	4	7	1	7	7	3	4	7	4	2	1	0	2	2	2	2	2	2	2	2	3	7	1	4	0
1	309	kavepenin alvedon brexidol	1	0	1	0	0	1	1	2	4	1		1	diskbrack, smartor i nacke va arm	46	6	1	1	6	6	4	4	6	7	2	7	7	7	6	4	3	1	1	0	1	1	1	2	1	1	1	7	7	2	6	1
1	311		0	0	1	0	0	0	1	1	2	1		0			4	1	1	6	2	3	6	7	1	7	6	6	6	7	1	6	0	0	0	1	1	1	0	0	0	1	6	7	2	6	1	1	1
1	312	ampicillin cefotaxim sulfa gentamycin mycostatin geavir	0	0	1	0	1	0	1	1	1	1		0			6	1	1	6	6	6	6	6	1	6	6	1	6	1	6	6	1	1	0	1	1	1	1	0	0	1	2	1	1	2	1	1	1
1	314	penicillin	0	0	1	0	0	0	1	2	1	1		2			6	1	1	6	6	4	6	6	1	5	6	2	5	1	4	6	1	1	0	1	1	0	1	1	1	2	2	2	4	4	1	1	1
1	316	penicillin kavepenin	0	0	1	0	0	0	1	1	1	1		0			6	1	1	6	6	6	6	6	1	5	6	3	7	1	6	6	1	1	0	1	1	0	2	2	1	1	3	1	2	4	1
1	323	penicillin	0	0	1	1	0	0	1	1	1	2	1	0			6	1	1	6	6	6	5	5	1	5	6	1	1	7	6	6	0	1	0	1	1	1	2	2	0	0	3	2	1	6	1	1	0
1	324	penicillin	0	0	0	1	0	0	1	1	5	1		0			6	1	1	6	6	6	5	6	1	6	4	2	7	7	6	6	2	1	0	1	1	1	0	2	0	1	1	1	7	1	0
1	325	sulfa	0	0	1	0	0	0	1	1	1	1		0			6	1	1	6	5	6	5	4	1	5	5	2	2	6	6	5	0	2	0	1	1	1	1	0	0	2	1	1	1	2	1	1	1
2	326	penicllin	0	0	1	0	1	0	1	1	1	3	1	0			6	1	1	6	6	6	6	6	1	6	6	3	6	1	6	6	1	1	0	1	1	1	1	1	0	0	5	3	3	5	1	0	1
2	327	kavepenin doctacillin erytromycin tetracyklin ciprofloxacin	0	0	1	0	0	0	1	1	5	1		0			6	1	1	6	6	6	6	6	1	6	6	1	6	1	6	6	1	1	0	1	1	1	0	0	0	0	6	7	4	1	1	1	1
1	328	penicillin amoxicillin	1	0	1	0	1	0	1	1	1	3	1	0			6	6	1	6	6	6	6	6	1	6	6	1	1	6	6	1	0	2	0	1	1	1	2	0	0	0	4	4	1	6	1	1	0
2	331		0	0	1	0	1	0	1	1	2	1		0			2	2	1	5	6	5	6	6	1	6	6	3	5	1	6	4	0	0	0	1	1	0	1	1	1	1	3	2	3	5	1	1	1
1	333	penicillin sulfa	0	0	1	0	0	0	1	1	2	1		0			6	1	1	6	6	6	6	6	1	6	6	6	4	1	6	6	2	1	0	1	1	2	1	1	1	1	2	1	3	3	1		1
1	336	kavepenin eritromycin bactrime heracillin	0	0	1	0	0	0	1	2	5	1		0			6	1	1	6	5	5	2	6	1	6	7	1	6	2	6	6	1	0	0	1	1	1	0	2	0	0	2	1	3	5	1	1	1
1	338	penicillin	0	0	1	0	0	0	1	1	1	1		0			6	1	1	6	6	6	6	6	1	6	6	7	6	1	6	6	0	1	0	1	1	1	1	0	0	0	4	4	2	4	1
1	339		0	0	1	0	0	0	1	1	1	1		0			6	1	1	6	6	6	6	6	3	5	6	6	5	3	6	6	2	1	0	1	2	1	0	2	2	1	7	7	2	6	0
1	340	kavepenin	0	0	1	0	0	0	1	1	5	1		0			7	3	1	6	6	4	4	6	1	4	5	1	3	2	3	3	0	1	0	1	1	1	1	0	0	0	3	1	2	5	1
1	342	penicillin	0	0	1	0	0	0	1	1	1	1		0			6	1	1	6	6	6	6	6	1	2	5	4	4	5	6	6	1	1	0	1	1	1	2	0	0	0	2	2	2	3	1	1	1
1	344	kavepenin	0	0	1	0	0	0	1	3	1	2	3	1	halsfluss	3	6	7	1	6	6	6	3	3	2	7	7	2	7	7	7	7	1	2	0	2	2	2	2	2	2	2	7	7	4	7		1	1
1	346		0	0	1	0	0	0	1	1	1	1		0			6	1	1	6	6	6	5	7	1	6	6	2	5	4	5	7	0	2	0	1	1	1	1	1	2	2	2	1	4	4	1	1	1
1	347	kavepenin trimetoprim	0	0	1	0	0	0	1	1	1	1		0			6	1	1	6	6	6	6	5	1	5	5	1	2	2	5	6	2	0	0	1	1	1	2	2	0	0	5	2	1	3	1	0	1
2	348		0	0	1	0	0	0	1	1	6	2	5	2			6	1	1	6	6	6	5	6	1	6	6	7	7	7	6	6	2	2	0	1	1	1	2	2	2	2	1	1	1	6	0
1	354		0	0	0	0	0	1	1	2	3	4	5	0			4	3	2	4	6	6	2	4	4	4	3	4	3	7	7	3	0	0	1	2	1	2	1	0	1	2	2	2	2	3	0
2	358		0	0	0	0	0	1	1	1	1	1		0			6	1	3	5	6	5	3	4	1	2	2	2	2	7	4	3	1	1	0	1	1	1	1	1	0	1	2	7	2	5	0
1	359		0	0	1	0	0	0	1	3	1	1		0			6	1	2	6	6	5	6	6	1	6	4	3	2	2	4	6	0	1	0	1	1	1	1	1	1	1	2	1	1	5	1	1	1
1	363	kavepenin	0	0	1	0	0	0	0		1	1		0			6	1	1	6	6	6	6	6	1	6	6	2	4	7	6	7	2	1	2	1	1	1	1	2	2	2	2	2	7	7	0
1	365	kavepenin	0	0	1	0	0	0	1	1	5	4	1	0			6	1	1	6	6	6	6	6	1	5	6	3	1	5	5	2	0	1	0	1	1	2	1	0	1	1	1	1	3	4	1	1	1
2	370	kavepenin erymax	0	0	1	0	1	0	1	3	3	1		0			6	1	1	6	6	6	6	6	1	6	6	1	6	3	6	6	1	1	0	1	1	0	1	0	0	0	2	2	4	5	1	1	0
1	373	penicillin vibramycin kloramfenikol	0	0	1	0	0	0	1	1	5	1					6	1	1	6	6	4	5	7	2	4	5	3	3	5	5	6	1	1	0	1	1	1	1	1	0	1	1	1	3	2	1	1	1
2	380	kavepenin selexid	0	0	1	0	1	0	1	2	2	1		1	tandinfektion	47	6	1	4	4	6	6	6	6	1	1	6	1	3	6	6	3	1	2	0	1	1	1	0	2	1	1	1	1	1	6	1	1	1
1	382		0	0	1	0	0	0	1	1	1	1		0			6	4	1	6	5	5	4	5	2	4	5	1	2	5	5	3	1	2	0	1	1	2	2	0	0	1	3	2	3	5	1	1	0
1	387	penicillin							1	1	1	1		0			6	1	1	6	6	6	7	7	1	7	4	1	7	1	3	4	2	1	0	1	1	1	2	2	2	2	1	1	1	6	0
2	388		0	0	1	0	0	0	1	1	1	1		0			6	1	1	6	6	6	6	5	1	5	5	1	5	2	2	6	0	1	0	1	1	1	0	0	0	0	3	2	3	3	1	0	1
1	389		0	0	1	0	0	0	1	1	1	1		0			6	1	1	6	6	6	6	6	1	6	4	1	7	2	2	6	1	1	0	1	1	2	1	2	2	2	2	7	4	4	1
1	390	penicillin amoxicillin trimetoprim kinoloner	0	0	1	0	1	0	1	1	5	1		0			6	1	1	6	6	6	6	7	1	6	6	1	1	7	6	1	1	1	0	1	1	1	1	1	0	1	2	1	3	2	1	0	1
1	392	doxyferm kavepenin	0	0	1	0	0	0	1	1	1	1		0			6	1	1	6	6	6	5	6	1	7	6	1	5	1	6	7	1	1	0	1	1	1	2	2	2	1	2	1	2	7	1
1	393		0	0	0	0	1	0	1	1	1	1		0			6	1	6	6	6	6	6	6	3	6	6	7	7	7	6	6	1	2	0	1	1	1	0	0	0	2	7	7	1	6	1	1	0
1	394	pevepenin amoxillin	0	0	1	0	0	0	1	2	1	4	2	0			6	1	1	6	6	6	6	6	1	5	4	2	2	7	2	2	1	1	0	1	1	1	1	2	2	2	4	4	3	4	1	1	1
2	395	kavepenin	0	0	1	0	0	0	1	2	1	3	1	0			6	1	1	6	6	6	3	3	1	5	6	4	1	6	7	6	1	1	0	1	1	1	2	0	0	2	4	7	2	6	1	1	0
1	397		0	0	1	0	0	0	1	1	1	3	3	0			6	1	1	6	5	6	6	6	1	6	6	5	5	2	6	5	1	2	0	1	1	1	1	0	0	0	3	3	3	3	1	0	1
1	398		0	0	1	0	0	0	1	1	1	1		0			6	1	3	5	6	5	6	7	1	3	5	2	2	2	5	6	1	1	0	1	1	2	0	1	1	1	1	1	3	3	1
1	402	kavepenin furadantin flagyl fluconazol	0	0	1	0	1	0	1	3	5	1		0			6	1	1	6	6	7	6	6	1	6	6	1	1	6	4	6	0	1	0	1	1	1	2	0	0	2	1	2	1	7	1	1	0
1	403	kavepenin	0	0	1	0	1	0	1	1	1	1		0			6	1	6	6	6	6	3	7	1	3	7	1	7	4	4	7	1	2	0	1	1	1	2	2	2	2	3	7	1	7	1
2	405	amimox kavepenin spektramox cefadroxilmylan	0	0	1	0	0	0	0		3	2	4	1	balanit		6	1	1	6	6	6	5	6	2	5	6	2	2	7	2	4	2	1	0	1	1	1	2	0	0	0	2	2	2	4	1
2	406	kavepenin tetracyklin ampicillin selexid vancomycin doxyferm	0	0	1	0	1	0	1	1	2	1		0			6	1	3	6	6	3	5	5	1	5	5	2	2	5	4	6	1	1	0	1	1	1	2	2	2	1	3	2	3	5	1	1	1
2	407	sulfa	0	0	1	0	0	0	1	1	1	3	1	0			6	3	1	6	6	6	6	6	1	6	6	1	7	3	3	7	2	1	0	2	2	2	2	2	2	2	7	7	3	4	1	0	1
1	408	kavepenin penicillin	0	0	1	0	0	0	1	1	1	3	1	0			2	5	1	6	6	2	6	7	1	5	6	2	5	3	3	6	2	1	0	1	1	1	1	1	0	1	2	2	6	2	1	0	1
1	410	kavepenin	0	0	1	0	0	0	1	2	6	1		0			6	1	1	6	6	7	1	1	1	6	7	1	7	7	7	7	2	1	2	1	2	1	2	2	2	1	7	7	1	6	1	1	1
1	411								1	2	5	1		0			6	1	4	4	5	4	1	7	1	7	7	1	1	6	1	1	2	1	0	1	1	1	2	2	2	1	7	7	1	5	1
2	413	kavepenin	0	0	1	0	0	0	1	3	1	2	1	0			6	1	1	6	6	6	6	6	1	6	6	7	7	7	7	6	2	1	0	1	1	1	2	2	2	2	7	7	7	6	1	1	1
1	416	penicillin	0	0	1	0	0	0	1	1	1	1		0			6	1	1	6	6	6	6	6	1	6	5	3	2	6	5	6	0	1	0	1	1	1	1	2	1	1	1	1	2	5	1	1	1
1	424								1	1	1	1		0			6	1	1	6	6	6	7	6	1	6	4	2	4	1	2	3	2	1	0	1	1	1	1	2	0	2	4	4	5	2	1	0	1
1	426	penicillin	0	0	1	0	0	0	1	1	1	1		0			6	1	2	6	6	6	6	7	1	5	7	1	7	7	7	7	1	1	0	1	1	1	2	2	2	0	2	2	1	7	1
1	427		0	0	1	0	0	0	1	1	5	1					6	1	1	6	6	6	6	6	6	6	6	1	3	1	6	7	1	1	0	1	1	1	2	2	2	2	1	1	1	6
1	428	kavepenin	0	0	1	0	0	0	0		1	1		0			6	1	1	6	6	6	6	6	1	6	6	6	7	1	6	6	1	1	0	1	1	1	2	2	2	2	1	1	1	5	0
2	429	kavepenin	0	0	1	0	0	1	1	3	1	1		0			6	1	1	6	6	6	2	7	1	7	1	1	7	2	2	7	1	2	0	1	2	2	1	2	2	2	7	7	2	5	1	1	0
1	431	penicillin	0	0	1	0	0	0	1	1	2	2	1	0			6	1	1	6	6	6	6	6	1	5	6	7	7	7	6	6	1	1	0	1	1	1	2	2	2	2	7	1	4	5	1	1	1
2	433								2		1	1		0			6	1	1	6	6	6	7	6	1	6	6	6	7	7	7	7	2	2	2	2	2	2	2	2	2	2	7	7	7	7	0
1	435		0	0	1	0	0	0	1	1	2	1		0			6	1	1	6	6	7	6	7	1	6	7	1	7	7	6	7	1	2	0	1	1	1	1	1	2	0	1	1	7	7	1	1	1
1	436	sulfa pcv tetracyklin furadantin dalacin kavepenin heracillin tikacillin peceve	0	0	1	0	1	0	1	2	1	3	1	0			6	1	1	6	6	6	6	6	1	6	6	1	5	2	4	6	1	1	0	1	1	0	1	1	1	0	5	2	5	4	1
1	437	penicillin	0	0	0	1	0	0	1	1	1	1		0			6	1	1	6	6	6	6	6	1	6	6	5	7	2	4	5	0	1	0	1	1	2	1	1	2	1	1	1	4	2	1
1	438								2		1	1		0			6	1	1	6	6	6	3	7	1	5	6	6	7	7	6	6	2	2	0	2	1	1	2	0	0	0	7	7	2	6	0
2	439	kavepenin	0	0	1	0	0	0	1	2	1	4	2	0			6	1	1	6	6	6	6	6	1	6	6	2	5	7	6	6	0	1	0	1	1	2	1	2	2	2	2	2	2	2	1	1	0
1	445	pacetamol kavepenin	1	0	1	0	0	0	1	3	6	2	5	0			5	2	1	6	5	6	7	7	1	2	7	1	7	6	5	7	1	2	0	1	1	1	2	0	2	2	2	3	2	7	1	0	1
1	446	kavepenin harecillin ciproxin selexid furadantin trimetoprim dalacin	0	0	1	0	1	0	1	1	1	3	1	0			6	1	1	6	6	4	5	6	1	6	6	5	6	1	6	6	1	1	0	1	1	1	0	1	0	1	2	1	3	4	1	0	1
3	447		0	0	0	1	0	0	0		1	1		0			6	1	1	6	6	6	6	6	1	6	6	1	7	7	6	3	1	1	0	1	1	1	0	0	0	0	3	5	1	6	1
1	450	kavepenin	0	0	1	0	0	0	1	1	2	2	1	0			6	1	1	6	6	6	7	5	2	5	5	2	7	7	5	6	1	1	0	1	1	1	2	2	2	1	4	2	4	4	1	0	1
1	451	penicillin	0	0	1	0	0	0	1	1	1	1		0			5	2	1	6	6	6	6	6	1	5	6	7	7	7	6	6	1	1	0	1	1	1	1	1	1	1	3	3	1	7	1	1	0
1	452	imacillin	0	0	1	0	0	0	1	1	2	1		0			6	1	1	6	6	6	6	6	1	6	6	7	6	7	7	6	0	2	0	1	1	1	1	2	2	2	7	7	7	7	1
1	460	kavepenin	0	0	1	0	0	0	1	1	1	1		0			6	1	1	6	6	6	3	3	1	3	6	1	1	6	2	2	1	1	0	1	1	1	2	2	0	2	3	3	1	3	1	1	1
2	461		0	0	1	0	0	0	1	1	1	3	1	0			6	1	1	6	6	6	5	6	1	6	6	2	6	2	6	6	2	2	0	1	1	1	1	0	0	0	1	1	2	7	1	0	1
2	463	kavepenin	0	0	1	0	0	0	1	1	1	1		0			6	1	1	6	6	6	7	6	1	6	6	3	3	1	7	4	1	1	0	1	1	1	2	2	2	1	1	1	4	6	1	0	1
2	464	penicillin	0	0	1	0	0	0	1	3	2	2	2	0			4	1	1	1	6	5	6	6	1	6	6	1	7	7	3	6	0	1	0	1	1	1	1	0	0	1	5	5	4	4	1	1	1
1	465	penicillin	0	0	1	0	1	0	1	1	2	1		0			6	1	1	6	6	6	1	6	1	7	6	1	7	1	6	6	1	2	0	1	1	1	2	2	2	1	1	1	1	6	1	0	0
2	466	doxyferm vibramycin kavepenin	0	0	1	0	0	0	1	1	1	3	1	0			5	2	1	6	6	6	6	6	6	6	6	2	2	6	6	1	1	1	0	1	1	0	1	1	1	1	3	3	3	3	1	0	1
1	467	kavepenin	0	0	1	0	0	0	1	1	1	2	1	0			6	1	1	6	6	6	6	6	1	6	6	2	6	1	6	7	2	1	0	1	1	2	1	2	2	2	7	7	3	5	1	1	1
1	468		0	0	1	0	0	0	1	1	1	2	1	0			6	1	1	6	6	6	6	6	1	1	6	3	1	6	6	6	2	1	0	1	1	0	1	0	0	0	3	2	1	6	1	0	0
1	471	penicillin	0	0	1	0	0	0	1	1	1	1		0			6	1	1	6	6	6	6	6	1	6	6	4	7	1	6	7	1	1	2	1	1	1	1	1	2	1	3	2	5	3	1
1	472		0	0	1	0	1	0	1	1	5	1		0			6	1	1	6	6	6	6	4	1	4	6	4	5	1	6	4	1	1	0	1	1	0	1	1	1	1	5	1	3	3	1	0	1
1	474		0	0	1	0	0	0	1	1	1	1		0				6	1	6	1	7	7	1	1	7	7	7	7	1	7	1	1	2	2	1	1	1	2	2	2	1	1	1	7	7	1	0	0
2	475	kavepenin	0	0	1	0	0	0	1	1	1	3	2	0			5	5	1	6	5	3	7	7	7	7	7	7	7	7	7	7	2	2	2	1	1	1	2	2	2	2	7	7	7	7	1		0
1	476	kavepenin	0	1	1	0	0	0	1	2	1	1		0			6	1	1	6	6	7	6	2	3	6	6	1	5	5	6	6	1	2	0	1	1	1	2	2	0	2	3	1	3	3	1	1	1
1	477	penicillin ciprotloxacin doxycyklin amoxicillin furadantin tetracykliner	0	0	1	0	1	0	1	1	1	1		0			6	1	1	6	6	6	6	6	1	6	6	1	4	3	5	6	1	1	0	1	1	0	1	2	0	0	3	2	3	3	1	1
1	478	kavepenin	0	0	1	0	0	0	1	1	5	1		0			6	1	1	6	6	6	3	5	1	4	6	2	3	5	7	5	2	1	2	1	1	1	1	1	2	1	1	1	3	3	1
2	479	kavepenin	0	0	1	0	0	0	1	1	1	3	1	0			6	1	7	6	6	5	5	7	1	1	7	1	1	7	7	7	2	2	0	1	1	2	2	2	2	2	7	7	1	5	1	0	0
1	480	kavepenin spectramox	0	0	1	0	1	0	1	1	5	1		0			6	1	1	6	6	6	6	6	1	5	6	2	2	2	4	4	2	1	0	1	1	1	2	2	2	1	3	3	3	3	1
1	482	penicillin	1	0	0	1	0	0	0		1	1		0			3	7	1	1	7	1	1	7	3	4	7	7	7	7	1	7	2	2	1	2	2	2	1	1	1	1	1	7	1	1	0
1	483	penicillin sulfa	0	0	1	0	0	0	1	1	1	1		0			6	1	1	6	6	6	6	6	1	6	6	7	6	1	6	6	1	1	0	1	1	1	1	1	1	1	1	1	4	4	1	1	1
1	484	penicillin	0	0	1	0	0	0	1	1	5	1		0			6	1	1	6	6	6	7	7	1	5	5	2	7	7	4	6	2	1	0	1	1	1	1	2	2	2	2	2	2	5	1	1	1
2	487	penicillin	0	0	1	0	0	0	1	1	6	1		0			6	1	1	6	6	6	6	6	1	6	6	1	7	6	6	1	1	1	0	1	1	2	2	1	2	1	1	1	1	7	0
2	489	kavepenin	0	0	1	0	0	0	1	1	5	1		0			6	1	1	6	6	6	6	6	1	4	6	1	4	6	6	6	1	1	0	1	1	0	1	0	0	1	2	1	1	6	1	1	0
1	491	kavepenin selexd trimetprim flagyl	0	0	1	0	1	0	1	1	3	1		1	urin vags infektion	69	6	1	1	6	6	6	7	7	1	6	6	1	3	1	7	4	1	1	0	1	1	1	2	0	1	1	1	6	4	3	1	1	0
1	493	penicillin	0	0	1	0	0	0	1	1	2	1		0			6	1	1	6	6	6	4	6	1	5	6	1	6	1	4	6	1	1	0	1	1	1	1	1	1	1	4	1	5	3	1	0	1
1	494	penicillin							1	1	1	2	1	0			6	1	1	4	6	3	6	6	3	6	6	6	7	3	6	1	1	0	2	2	2	2		2	2	2	5	4	7	4	0
1	496	penicillin sulfa	0	0	1	0	0	0	1	1	1	1		0			6	1	1	6	6	6	6	6	1	6	6	2	6	1	6	6	2	1	0	1	1	0	1	0	0	0	2	2	1	6	1	1	1
2	498	kavepenin tazosin selexid cefadroxil bactrim metronidazol flafyl	0	0	1	0	1	0	1	1	1	1		0			6	1	1	6	6	6	6	6	1	6	6	6	6	1	6	6	1	1	0	1	1		1	1	1	1	3	1	1	6	1	0	1
1	499	ciproxin ciprofloxacin ranbaxy eusaprimforte bactrim tarivid kavepenin	0	0	1	0	0	0	1	3	5	1		1	profylax antibiotika	71	6	1	1	6	6	6	7	7	7	7	7	1	7	7	1	6	1	1	0	1	1	1	1	2	0	2	7	7	1	6	1	1	1
2	500	penicillin kavepenin	0	0	1	0	0	0	1	1	1	4	1	0			6	1	1	6	6	6	6	6	6	4	6	7	6	7	6	7	1	1	0	1	1	1	2	0	2	2	4	3	2	5	1	1	0
3	86	trimetoprim penicillin cefalosporiner kinoloner makrolider	0	0	1	0	1	0	0		1	3	1	0			6	2	1	6	5	6	1	7	1	5	4	2	2	7	7	1	1	0	0	1	1	1	2	2	1	1	6	1	3	2	0
2	114	kavepenin	0	0	1	0	0	0	1	1	1	2	1	0			6	1	1	6	6	6	6	6	1	5	5	5	5	3	4	5	1	1	0	1	1	1	1	2	2	2	2	2	4	2	1	0	1
2	209	amimox kavepenin spektramox	0	0	1	0	0	0	1	1	1	3	3	0			6	1	1	6	6	6	5	6	1	6	6	6	6	1	6	6	1	2	0	1	1	1	0	0	0	0	3	3	1	5	1	1	0
3	255	penicillin kavepenin	0	0	1	0	0	0	1	1	1	3	2	0			6	1	1	6	6	6	3	6	1	6	3	2	6	2	6	1	1	1	0	1	1	1	1	1	1	1	3	2	2	5	1	0	1
2	384	penicillin	1	0	0	1	0	0	1	1	2	2	1	0			6	1	1	6	6	6	1	7	1	7	5	3	7	4	5	7	0	1	0	1	1	1	2	2	0	0	3	3	4	5	1	1	0
1	378	vankomycin cefotaxim zinacef flagyl cloxacillin piperacillin clindamycin etc	0	0	1	0	1	0	1	1	1	4	3	0			6	1	1	6	6	6	6	6	1	6	6	6	6	5	6	6	1	1	0	1	1	1	2	2	1	1	4	2	3	5	1	0	1
1	1000	penicillin sulfa	0	0	1	0	0	0	1	2	1	1		0			6	1	1	6	6	7	6	3	1	6	6	1	1	5	6	1	1	1	0	1	1	2	1	1	0	2	1	1	1	6	1	1	1
1	1001	kavepenin	0	0	1	0	0	0	1	1	1	1		0			6	1	1	6	6	7	3	7	1	7	7	7	1	7	6	7	2	2	0	1	1	1	1	2	2	1	7	7	4	2	1	1	0
1	1002											2	1	0			6	1	1	6	6	1	6	6	1	6	6	1	4	6	6	6	2	1	0	1	1	1	0	0	0	0	1	1	1	6	1
1	1004	penicillin	0	0	1	0	0	0	1	2	1	1		0			6	1	1	6	6	7	2	2	1	2	6	6	7	7	7	7	2	2		1	1	1	2	2	2	1	2	2	1	7	1	1	0
1	1005	kavepenin	0	0	1	0	0	0	1	1	2	3	2	0			6	3	1	5	6	6	6	6	5	6	6	4	5	7	6	6	2	1	0	1	1	1	1	2	2	0	5	4	7	4	1
1	1006	flagyl ciprofloxacin	0	0	1	1	0	0	1	1	2	1		0			6	1	1	6	6	6	5	6	1	7	5	3	7	4	5	6	2	1	0	1	1	1	2	0	0	0	1	3	1	6	1	1	0
1	1009	penicillin	0	0	1	0	0	0	1	1	1	1		0			6	1	1	6	6	6	3	6	1	1	6	6	7	7	4	4	1	1	0	1	1	2	1	2	2	2	3	1	2	5	1
1	1011	penicillin	0	0	1	0	0	0	1	2	1	1		0			5	5	2	5	5	3	6	6	1	6	6	7	5	7	5	6	2	1	0	1	1	2	2	2	2	0	3	3	7	4	1	1	1
1	14	selexid	0	0	0	0	1	0	1	1	5	2	2	0			7	6	1	6	6	7	6	7	1	7	6	7	6	6	6	6	2	2	0	1	1	2	2	2	0	1	1	1	7	6	1	1	1
1	1019	penicillin bredspektrumantibiotika	0	0	1	0	0	0	1	2	3	3	2	1	halsfluss	37	1	4	1	6	6	6	6	6	1	6	6	1	6	1	6	6	1	1	0	1	1	2	1	2	2	1	3	1	3	3	1	1	1
1	20	kavepenin	0	0	1	0	1	0	1	1	1	1		0			6	1	1	6	6	6		3	1	7	6	1	5	2	6	5	1	1	0	1	1	1	2	1	0	1	3	7	7	7			1
1	1023	penicillin sulfa tetracyklin	0	0	1	0	0	0	1	1	1	1		0			6	1	1	6	6	6	4	2	6	4	5	2	7	2	3	6	2	1	0	1	1	1	1	2	0	0	2	2	2	5	0
2	1028	kavepenin heracillin dalacin amomox selexid trimetoprim	0	0	1	0	1	0	1	2	2	2	3	0			6	1	1	6	6	5	6	6	1	6	6	1	4	4	6	6	1	1	0	1	1	1	2	0	0	0	2	7	2	7	1	1	1
1	1029	penicillin sulfa	0	0	1	0	0	0	1	1	1	1		0			6	1	1	6	6	6	6	6	1	5	6	1	3	4	3	6	0	0	0	1	1	2	2	2	2	2	2	2	1	6	1	1	1
1	1030		0	0	1	0	0	0	1	1	1	1		0			6	1	1	6	6	7	7	6	1	7	7	7	7	7	7	7	2	2	0	1	1	1	2	2	2	2	7	7	7	7	1	1	0
1	1032		0	0	1	0	0	0	1	1	1	1		0			6	1	1	6	6	6	6	6	1	6	6	4	3	1	6	6	0	1	0	1	1	1	0	0	0	0	1	7	1	3	0
1	1033	kavepenin	0	0	1	0	0	0	1	3	6	2	1	0			6	7	1	6	6	6	4	6	1	4	7	1	7	7	4	7	0	1	0	1	1	1	2	2	0	0	7	7	3	2	1	1	1
1	1035		0	0	1	0	0	0	1	1	1	1		0			7	1	7	7	6	6	7	1	1	7	7	1	7	7	7	7	1	1	0	1	2	1	2	2	2	2	7	7	1	7	1
1	1037	kavepenin furandin	0	0	1	0	0	0	1	3	5	1		0			6	4	2	6	6	6	5	6	1	4	6	1	4	5	3	6	1	1	0	1	1	1	2	2	0	2	4	3	1	6	1		0
1	1039	penicillin	0	0	1	0	0	0	0		1	1		0			6	1	1	6	6	6	2	6	1	6	6	1	5	6	7	6	1	1	0	1	1	1	2	0	0	0	7	7	1	6	1	1	1
1	1041		0	0	1	0	0	0	1	2	1	1		0			6	1	1	5	6	7	6	6	1	6	6	1	1	6	7	6	1	2	0	1	1	2	1	0	0	2	3	3	6	1	1
1	1042		0	0	1	0	1	0	1	2	2	1		1	bronkit	75	1	1	1	7	6	6	7	7	1	7	7	1	7	1	3	7	1	1	0	1	1	2	2	2	2	2	2	2	2	2	1
1	1046	kavepenin	0	0	1	0	0	0	1	3	6	1		2			7	1	1	6	6	4	7	7	1	7	7	1	7	7	1	7	2	1	0	1	1	1	2	2	2	2	7	7	7	7	1	0	0
2	1047	kavepenin selexid	0	1	1	0	1	0	1	2	1	1		0			5	1	1	6	5	3	6	7	1	4	4	1	7	3	6	5	1	1	0	1	1	1	2	2	0	0	2	2	5	2	1	1	1
1	1051		0	0	1	0	0	1	0		5	1		0			6	1	1	5	6	4	3	5	1	2	5	2	7	7	4	7	1	1	1	1	1	1	1	0	0	0	3	1	1	3	0
1	1052		0	0	1	0	0	0	1	1	5	1		0			6	1	1	6	6	6	6	7	1	7	7	1	7	4	4	6	2	2	0	1	1	1	1	2	2	1	4	1	1	7	1
2	1057	alvedon	0	0	0	0	0	1	0		6	1		2			7	7	4	4	6	6	3	6	1	6	7	7	7	7	6	6	2	2	2	1	1	1	2	2	1	0	7	7	7	7	0
1	1058	kavepenin	0	0	1	0	0	0	1	1	1	1		0			6	1	1	6	6	6	6	6	7	7	7	1	1	7	7	7	1	1	0	1	1	1	2	2	2	1	7	7	7	7	1
1	1059								1	1	1	1		2			6	1	1	5	6	6	4	6	1	6	6	3	7	1	6	7	2	1	2	1	1	1	2	2	2	2	3	7	3	5	1	1	1
1	1062	kavepenin	0	0	1	0	0	0	1	2	1	1		0			6	5	1	5	5	5	7	7	7	7	7	7	7	7	2	7	2	2	0	0	0	2	2	2	2	2	6	6	1	6	0
2	1065	penicillin ibuprofen ibumetin alvedon paracetamol	1	0	0	0	0	1	1	4	5	1		1	ryggskada lumbago	24	6	1	1	6	6	6	6	6	6	6	6	7	1	3	5	6	1	1	2	1	1	1	1	1	1	0	4	6	6	3	0
1	1066								1	1	1	3	2	0			6	1	6	6	6	6	6	6	1	6	6	2	7	1	6	6	2	1	0	1	1	2	1	2	2	1	2	1	3	2	1	1	1
1	1067	alvedon	0	0	0	0	0	1	1	1	5	1		0			6	1	7	4	6	4	6	6	6	6	6	1	7	7	6	1	0	1	0	1	1	1	0	0	0	0	3	3	2	6	1	1	1
1	1068	abbotocin	0	0	1	0	0	0	1	2	1	4	1	0			6	1	1	6	6	6	6	6	1	7	7	7	7	3	6	6	2	2	0	1	1	2	2	2	1	1	1	1	1	7	0
1	1069	penicillin	0	0	1	0	0	0	1	2	1	1		0			6	1	1	6	6	6	6	6	1	6	6	5	6	1	6	6	1	1	0	1	1	1	0	0	0	2	1	1	3	2	1
1	1070	kavepenin selexid heracelin trimotoprim amimox	0	0	1	0	1	0	1	2	1	1		0			6	1	1	6	6	6	6	6	1	6	6	1	6	1	6	6	1	1	0	1	1	1	1	0	0	0	1	1	6	6	1
1	1073	kavepenin spektramox	0	0	1	0	0	0	1	1	2	2	1	0			6	1	1	6	6	6	6	6	1	6	6	1	7	7	2	6	2	1	0	1	1	0	1	2	1	1	5	7	2	5	1
2	1074		0	0	1	0	0	0	1	1	1	1		0			6	1	1	6	6	6	6	6	1	6	7	7	1	7	6	4	0	0	0	1	1	1	0	0	0	0	7	7	1	6	1	1	0
1	1075		0	0	1	0	1	0	1	3	4	2	3	0			6	1	1	6	6	6	6	6	1	6	6	6	6	1	6	6	1	1	0	1	1	0	1	0	0	1	3	2	2	5	1	1	1
1	1076								1	2	1	4	2	0			6	1	1	6	6	6	6	6	1	6	6	7	3	1	7	6	1	1	0	1	1	1	2	2	2	2	1	1	2	3	1	1	1
1	1079								1	1	1	1		0			6	1	1	6	6	6	6	6	1	6	6	7	7	1	6	6	2	2	0	1	1	2	1	2	2	2	2	2	7	7	1		0
1	1081	penicillin	0	0	1	0	0	0	1	1	1	1		0			6	1	1	6	6	6	6	6	1	6	5	4	4	7	6	6	0	0	0	1	1	1	2	2	0	0	4	4	2	5	1	0	1
2	1086		0	0	1	0	0	0	1	1	1	2	1	0			4	1	1	6	3	5	5	5	1	6	6	7	7	7	6	6	1	1	0	1	1	1	1	2	2	0	5	3	5	3	1	1	1
1	1088	heracillin kavepenin	0	0	1	0	0	0	1	2	2	2	1	1	brostinfektion	21	6	2	1	6	6	6	6	6	1	6	6	2	7	2	3	6	1	2	0	1	1	1	1	1	1	1	3	2	5	3	1	0	1
1	1089	penicillin							2		5	1		0			6	1	1	6	6	6	6	6	1	6	6	2	7	7	6	6	2	1	0	1	1	2	1	1	2	2	2	2	2	4	0
1	1099	kavepenin	0	0	1	0	0	0	1	1	1	1		0			6	1	1	6	6	6	6	7	1	6	5	1	7	7	4	6	2	2	0	1	1	1	2	2	0	0	1	7	6	3	1	0	1
1	1095	penicillin vibramycin selexid ciprofloxacin	0	0	1	0	1	0	1	2	5	1		0			6	1	1	6	6	6	6	6	1	6	6	2	7	4	6	6	1	1	0	1	1	1	1	1	1	1	2	1	1	5	1
1	1096	penicillin	0	0	1	0	1	0	1	1	1	1		0			2	4	1	6	4	5	5	6	1	6	6	6	5	1	6	6	2	1	0	1	1	1	1	0	1	1	3	2	6	2	1	0	1
2	1097	kavepenin	0	0	1	0	0	0	1	2	5	1		0			6	1	1	6	6	6	2	2	1	3	1	1	2	4	2	1	1	2	0	1	1	1	2	2	1	1	7	7	1	4	1	1	1
1	1098	penicillin	0	0	1	0	0	0	1	2	5	1		0			6	1	1	6	6	6	6	6	1	6	6	7	5	7	6	6	1	1	0	1	1	1	1	2	2	2	5	4	1	6	1
1	1101	amoxicilin kavepenin	0	0	1	0	1	0	1	1	1	1		0			6	1	1	6	6	6	6	6	1	6	6	7	5	7	6	5	1	1	0	1	1	2	1	2	2	2	1	1	1	7	1	1	1
1	1106	kavepenin	0	0	1	0	0	0	1	2	1	1		0			6	1	5	7	5	1	3	6	1	4	6	1	7	7	6	3	1	2	0	1	1	1	2	2	1	1	3	7	1	6	1	1	1
1	1107	penicillin	0	0	1	0	0	0	1	1	1	1		0			6	1	1	6	6	6	7	7	1	7	6	7	7	7	7	7	2	2	0	1	1	1	2	2	2	2	7	7	7	7	0
1	1108	penicillin	0	1	1	0	1	0	1	1	1	1		0			6	1	1	6	6	5	6	6	1	6	6	3	7	1	6	7	1	1	0	1	1	1	1	2	2	2	5	2	5	3	1	0	1
2	1110	penicillin	0	0	1	0	0	0	1	1	2	1		0			6	1	1	6	6	6	2	7	1	7	7	7	7	7	6	7	2	2	0	1	1	2	2	1	1	1	7	7	7	1	0
1	1111		0	0	1	0	0	0	1	1	1	1		0			6	1	1	6	6	6	6	5	1	6	6	4	7	1	6	6	1	1	0	1	1	0	1	2	1	1	2	1	7	7	1	0	1
1	1112	penicillin	0	0	1	0	0	0	1	1	1	4	1	0			6	1	1	6	6	6	6	6	5	6	6	2	6	5	6	5	2	1	0	1	1	2	2	2	2	2	2	2	2	5	1	1	1
2	1114	kavepenin clindamycin	0	0	1	0	0	0	1	3	1	4	2	0			6	1	1	6	6	6	6	6	1	6	6	1	4	7	6	6	1	1	0	1	1	0	2	2	0	0	7	4	2	6	1	0	1
1	1115		0	0	1	0	0	0	1	1	1	3	1	0			6	1	1	6	6	6	6	5	1	4	6	2	7	7	5	2	1	1	0	1	1	1	1	1	1	1	4	2	3	4	1	1	0
1	1113	penicillin							2		1	3	1	0			6	1	1	6	6	6	6	6	1	6	6	6	4		5	6	2	1	0	1	1	1	1	2	1	1	2	1	3	3	1	1	1
2	1119	amoxicillin kloramfenikol apocillin ery-max selexid	0	0	1	0	1	0	1	2	5	1		0			6	1	1	6	6	6	6	6	4	6	6	6	7	7	1	4	0	1	0	1	1	1	2	2	2	2	4	2	5	2	1	1	1
1	1121		0	0	1	0	0	0	1	1	1	1		0			6	1	1	7	6	7		2	1	5	6	1	4	6	6	6	1	1	0	1	1	1	2	0	0	0	1	7	2	6	0
1	1123	vibramycin kavepenin spectramox heracillin	0	0	1	0	0	0	1	1	3	2	1	0			6	1	1	6	6	6	6	6	1	6	6	1	4	5	6	5	1	1	0	1	1	1	1	1	1	1	1	1	1	6	1	1	1
1	1124		0	0	1	0	0	0	1	1	3	1		0			6	1	1	6	6	6	5	6	1	5	5	1	4	1	6	6	1	1	0	1	1	1	1	1	1	1	1	1	3	2	1	0	1
1	1125	penicillin	0	0	1	0	0	0	1	1	2	1		0			5	7	1	6	6	6	6	5	1	5	5	1	1	3	6	1	1	1	0	1	1	1	0	2	1	1	1	1	1	6	1	1	1
1	1128		0	0	1	0	0	0	1	1	1	1		0			5	5	1	6	6	6	2	4	2	4	5	4	5	4	4	6	1	1	0	1	1	1	1	1	1	1	2	1	2	4	1
1	1130	avelox doxyferm	0	0	1	0	0	0	1	2	2	1		0			6	7	1	6	6	6	7	6	1	6	3	1	4	6	4	6	1	1	0	1	1	1	1	1	0	1	1	1	3	6	1	1	1
1	1131	penselin abboticin	0	1	1	0	0	0	1	3	5	1		0			6	1	6	6	6	6	6	7	2	4	6	1	4	7	4	5	0	1	0	1	1	1	2	0	0	1	4	3	2	4	1	1	1
1	1132	penicillin	0	0	1	0	0	0	1	1	1	3	1	0			6	1	1	6	6	4	5	7	1	1	2	1	1	7	4	7	2	2	0	2	2	1	2	2	2	2	7	7	4	2	0
1	1136	kavepenin	0	0	1	0	0	0	1	1	1	1		0			6	1	1	6	6	6	6	6	1	5	5	3	5	7	5	6	1	1	0	1	1	2	1	2	2	2	2	2	1	4	1	1	1
1	1137	kavepenin	0	0	1	0	0	0		1	1	1		0			6	1	1	6	6	6	5	5	1		6	2
1	1138	kavepenin	0	0	1	0	0	0	1	1	1	1		0			6	1	1	6	6	6	6	6	1	6	6	7	7	7	7	7	2	2	0	1	1	1	2	2	0	0	1	7	1	6	1	1	1
2	1139		0	0	1	0	0	0	0		2	3	2	0			3	5	1	6	6	6	6	6	1	6	6	5	6	1	6	6	2	1	0	1	1	1	1	0	0	0	1	1	6	1	1	1	0
2	1140	penicillin							1	1	2	1		0			6	1	4	6	6	7	7	7	3	6	6	7	7	7	6	7	2	1	0	1	1	1	2	2	2	2	7	7	2	7	1	1	1
1	1142	penicillin	0	0	1	1	0	0	0		5	1		0			6	1	1	6	1	6	6	6	1	6	6	6	6	1	7	7	0	1	1	1	1	1	0	2	0	0	7	7	1	1	0
1	1143	kavepenin	0	0	1	0	0	0	1	1	1	4	2	0			6	3	3	6	6	6	6	6	1	6	6	1	4	7	6	5	1	2	0	1	1	1	2	0	2	2	4	2	3	6	1	1	1
1	1145		0	0	1	0	1	0	1	1	5	1		0			6	1	1	6	6	6	6	4	1	6	6	3	4	6	6	1	1	1	0	1	1	1	1	2	2	1	1	1	3	3	1	1	1
1	1146	kavepenin	0	0	1	0	1	0	1	2	1	1		0			6	1	1	6	6	6	3	3	1	3	3	1	4	1	1	4	1	2	0	1	1	1	0	0	2	1	1	1	1	6	1
1	1147	penicillin	0	0	1	0	0	0	1	1	1	1		0			6	1	1	6	6	6	7	7	2	5	7	2	7	7	7	7	2	1	0	1	1	2	2	2	2	2	7	7	2	2	0
1	1148		0	0	1	0	1	0	1	1	1	1		0			6	1	1	6	6	7	6	6	1	5	6	2	4	2	4	4	1	2	0	1	1	1	1	2	2	2	4	4	3	5	1	1	1
1	1151	penicillin doxycyklin	0	0	1	0	1	0	1	3	6	1		0			6	1	1	6	6	7	6	6	1	6	6	6	1	5	6	6	1	1	0	1	2	0	1	1	1	1	4	1	3	6	1	1	1
2	1153	penicillin							2		1	1		0			7	1	1	6	6	4	6	6	1	7	6	7	7	7	7	6	1	1	1	1	1	1	2	0	0	0	5	7	3	6	0
1	1154	penicillin	0	0	1	0	0	0	1		1	3	1	0			6	6	1	6	6	6	3	6	1	6	5	3	7	2	1	7	2	2	0	1	1	1	1	0	2	2	5	4	2	6	0
1	1156		0	0	1	0	1	0	0		5	1		0			6	1	1	6	6	6	5	6	1	5	6	6	6	1	6	7	1	1	0	1	1	0	2	2	2	2	3	2	1	6	0
2	1157	penicillin	0	0	1	0	0	0	1	2	1	3	1	0			7	1	1	6	6	6	6	6	1	6	6	6	7	1	6	3	1	1	0	1	1	2	2	2	1	1	4	4	4	2	1	1	1
1	1160	kavepenin	0	0	1	1	0	0	1	1	1	1		0			6	1	1	6	6	6	6	6	1	6	6	1	1	7	6	6	1	1	0	1	1	1	0	0	0	0	1	1	1	6	1	1	1
1	1162	penicillin	0	0	1	1	0	0	2		1	1		0			4	1	1	6	6	6	6	6	1	5	6	2	7	7	6	6	2	1	0	1	1	1	2	2	2	2	1	7	3	3	1	1	0
1	1164	penicillin sulfa	0	0	1	0	0	0	1	1	1	1		0			6	1	1	6	6	6	6	6	1	6	6	2	4	2	6	7	1	1	0	1	1	1	2	2	0	2	1	2	1	7	1	1	1
1	1165		1	0	0	0	1	0	0		1	1		0			6	3	1	5	6	6	3	6	1	5	5	1	2	2	6	2	1	2	0	1	1	2	0	2	0	0	3	3	2	6	0
1	1168	penicillin sulfa	0	0	1	0	0	0	1	2	1	1		0			6	1	2	7	6	4	5	7	1	7	2	1	1	7	6	6	2	1	0	1	1	2	0	0	0	0	2	2	2	4	1	1	0
1	1171	kavepenin	0	0	1	0	0	0	1	1	1	1		0			6	1	1	6	6	6	6	7	1	6	6	1	7	7	4	6	1	1	0	1	1	1	1	0	0	0	3	7	7	7	1
1	1174	penicillin sulfametin	0	1	1	0	0	0	1	1	1	1		0			6	1	1	6	6	6	6	6	1	6	6	1	6	1	6	6	1	1	0	1	1	0	1	0	0	2	4	2	4	4	1	1	1
1	1175		0	0	1	0	0	0	1	1	1	1		0			6	1	1	6	6	6	7	7	1	7	7	3	7	3	7	2	1	1	0	1	1	1	1	1	1	1	3	3	1	6	1	1	1
2	1177	penicillin alvedon ipren	1	0	1	1	0	1	1	4	1	2	1	0			1	6	1	6	6	2	7	6	6	6	6	5	1	2	2	6	1	0	0	1	2	1	2	2	2	1	5		2	5	0
1	1179	cefamox flagyl eusaprim ciproxin heracillin tazocin vancomycin nebcina	0	0	1	0	1	0	1	1	1	1		0			6	1	1	6	6	6	6	6	1	6	6	6	6	1	6	6	1	1	0	1	1	1	1	2	1	1	1	1	3	3	1	1	1
1	1182	heracillin kavepenin selexid	0	0	1	0	1	0	1	1	1	1		0			6	1	1	6	6	6	6	6	1	6	6	1	1	1	6	6	1	1	0	1	1	1	1	1	0	1	1	1	7	7	1
1	1188	penicillin	0	0	1	0	0	0	1	1	1	1		0			6	1	1	6	6	4	5	6	1	6	6	1	7	7	6	5	1	1	0	1	1	1	1	1	2	1	2	3	2	3	1
1	1183	kavepenin	0	0	1	0	0	0	1	1	1	1		0			6	1	1	6	6	6	2	5	1	5	5	2	5	2	6	6	2	2	0	1	1	0	1	0	0	0	4	3	3	4	1	1	1
1	1184	mollipect kavepenin	0	0	1	0	0	0	1	2	1	2	3	0			6	1	1	6	6	6	6	6	1	7	6	1	6	5	2	6	1	1	0	1	1	1	2	0	0	1	2	7	5	2	1	1	1
1	1190		1	0	0	0	0	0	2		2	1		0			2	6	4	6	4	4	4	6	1	1	6	6	2	6	6	6	0	1	1	1	1	2	2	2	2	2	4	7	5	7	1
2	1191	penicillin	0	1	0	1	1	1	1	1	6	1		0			6	6	1	3	6	5	4	5	1	5	5	1	1	5	2	2	1	0	0	2	2	1	2	0	0	1	4	4	1	3	0
2	1192	kavepenin	0	0	1	0	1	0	1	1	1	3	1	0			6	1	1	6	6	6	4	6	1	5	7	2	7	2	7	7	2	1	0	1	1	2	2	0	0	0	7	7	5	5	1	0	0
1	1193	kavepenin amimox	0	0	1	0	0	0	1	2	1	1		0			6	1	7	6	6	3	1	1	1	7	7	1	1	7	7	7	1	1	0	1	1	1	2	2	0	2	1	7	1	6	1	1	1
1	1194		0	1	1	0	0	0	1	1	1	1		0			5	1	1	5	5	5	5	5	1	5	5	5	5	5	5	5	0	1	0	1	1	1	2	0	0	2	1	7	5	3
1	1195	penicillin	0	0	1	0	0	0	1	4	5	1		0			6	1	5	6	6	4	6	5	4	4	4	1	4	1	6	4	1	1	0	1	1	1	0	0	0	1	5	7	1	6	1	1	1
1	1196		0	0	1	0	1	0	0		5	1		0			6	1	3	3	6	5	7	7	1	7	7	7	7	7	7	7	1	1	0	1	1	2	2	0	0	2	1	1	1	1	0
2	1197	penicillin	0	0	1	0	0	0	1	1	5	1		0			5	2	1	6	6	6	7	6	1	7	6	7	5	7	7	6	2	1	0	1	1	1	0	2	0	2	1	2	4	2	1	0	0
1	1199		0	0	1	0	1	0	1	1	1	1		0			6	1	1	6	6	6	7	7	5	4	1	1	7	7	7	7	1	1	2	1	1	2	2	2	2	2	7	7	1	6	0
1	1201	penicillin	0	0	1	0	0	0	1	1	2	1		0			6	1	1	6	6	6	6	6	1	7	6	1	1	1	6	1	1	1	0	1	1	1	2	1	2	1	1	1	1	6	0
1	1202		0	0	1	1	0	0	1	4	4	2	1	1	astma	42	4	3	2	6	5	3	4	5	2	4	4	2	7	7	4	7	2	1	0	1	2	1	2	2	2	2	7	7	4	3	1	1	0
1	1203	penicillin							1			2	2	0			6	1	1	6	6	6	6	7	1	7	7	3	7	7	3	6	1	2	0	1	1	1	2	2	2	2	4	2	3	2	1
2	1204	penicillin	0	0	1	0	0	0	2		1	3	3	0			6	1	1	6	6	6	6	7	1	6	6	1	7	7	7	7	1	2	0	1	1	1	2	2	2	2	7	7	2	5	1	1	1
1	1205		0	0	1	0	0	0	2		6	1		0			6	7	2	6	6	7	7	7	1	5	6	6	7	7	6	7	2	2	2	1	1	1	2	0	0	0	7	7	7	6	1	0	0
1	1208	alvedon	0	0	0	0	0	1	1	4	3	1		0			6	1	1	6	6	4	6	6	5	6	6	2	7	7	4	6	0	1	0	1	1	0	0	0	0	0	5	5	3	6	1	1	0
1	1209	penicillin	0	0	1	0	0	0	1	1	1	1		0			6	1	1	6	6	6	3	7	2	7	7	3	7	4	7	7	2	2	0	1	1	1	2	2	2	2	7	7	3	4	1
1	1210	kavepenin	0	0	1	0	0	0	1	1	1	2	1	0			6	1	1	6	6	6	6	6	1	6	6	6	6	6	6	7	1	1	0	1	1	1	2	0	0	0	3	3	2	4	1	1	1
2	1211	ipren voltaren kavepenin	1	0	1	0	0	0	1	3	1	3	3	0			6	1	1	6	6	6	4	4	1	2	3	3	1	7	6	7	2	0	0	2	2	2	2	2	1	1	7	7	1	6	1	1	0
1	1212		0	0	1	0	0	0	1	1	2	2	1	0			6	1	3	6	6	3	5	6	1	5	4	1	4	4	5	6	1	1	0	1	1	1	2	2	0	2	7	7	2	5	1	1	0
1	1213	penicillin	0	0	1	0	1	0	1	2	2	1		0			6	1	1	6	6	6	6	7	1	6	6	1	4	7	6	5	1	1	0	1	1	0	2	2	0	2	2	1	4	3	1	0	1
1	1217	kavepenin amimox	0	0	1	0	0	0	1	2	1	3	1	0			6	1	1	6	6	6	6	6	1	6	6	6	6	7	4	6	1	1	0	1	1	1	1	1	2	2	1	1	1	4	1	1	0
2	1031	penicillin	0	0	1	0	0	0	1	1	1	1		0			6	1	1	6	6	6	7	7	1	7	7	1	7	3	6	7	2	2	0	1	1	1	2	2	2	2	3	3	7	6	1	0	0
1	1220	kavepenin	0	0	1	0	0	0	1	1	1	4	1	0			6	4	1	6	6	6	7	6	1	5	5	5	4	5	2	3	2	2	0	1	1	2	2	0	1	1	5	3	3	2	1
1	1222								1	1	6	2	5	0			6	1	1	6	6	6	6	4	1	3	6	4	1	7	2	4	1	1	2	1	1	1	1	2	1	2	2	1	1	4	1	1	0
1	1223	penicillin	0	0	1	0	0	0	1	1	1	1		0			6	1	1	6	6	6	6	6	1	6	6	4	5	1	6	6	2	2	0	1	1	1	0	0	0	0	4	4	3	5	1	1	1
2	1224	pencelin	0	0	1	0	0	0	1	1	1	1		0			6	1	1	6	6	6	6	6	6	4	7	7	7	4	1	1	1	1	0	1	1	1	2	2	0	2	1	1	1	6	0
2	1225	penicillin							1	2	1	1		0			6	1	1	6	6	5	6	6	1	7	6	1	3	5	5	3	0	1	0	1	1	1	2	2	2	2	7	7	4	4	1
2	1226	kavepenin	0	0	1	0	0	0	1	1	5	1		0			6	1	1	6	6	6	3	4	1	6	6	1	2	6	6	3	1	1	0	1	1	1	0	0	0	0	1	1	3	2	1	1	1
1	1227	penicillin sulfa	0	0	1	0	0	0	1	2	1	1		0			6	1	1	6	6	6	6	6	3	6	6	4	2	3	6	6	1	1	0	1	1	1	1	2	0	0	1	1	2	5	1	1	0
1	1232		0	0	1	0	0	0	1	1	2	1		0			6	1	1	6	6	6	6	6	1	7	6	7	6	7	6	6	2	1	0	2	0	2	2	2	2	2	7	7	1	7	0
1	1233	kavepenin	0	0	1	0	0	0	1	1	1	3	1	0			6	1	1	6	6	6	6	6	1	6	6	1	5	7	6	6	0	1	0	1	1	1	1	1	0	1	3	2	5	3	1	1	1
1	1234	kavepenin spektramox	0	0	1	0	0	0	1	1	2	1		0			5	1	1	6	6	6	6	6	1	6	6	1	7	5	5	6	0	1	0	1	1	1	1	2	1	1	4	1	3	5	1	1	1
1	1235	kavepenin	0	0	1	0	0	0	1	1	1		2	0			6	1	1	6	6	6	6	6	1	6	7	1	7	7	6	6	1	1	0	1	1	0	2	2	2	2	1	1	1	6	1	0	1
1	1236	penicillin	1	0	1	0	0	0	1	1	6	1		0			6	1	1	6	6	6	2	6	1	6	6	7	6	2	7	6	2	1	0	1	1	1	1	1	1	1	6	1	7	6	1	1	0
1	1238	penicillin tetracyklin klindamycin metronidazol	0	0	1	0	1	0	1	1	1	1		1	urinvagsinfektion	70	6	1	1	6	6	6	6	6	1	6	6	4	6	3	5	6	0	0	0	1	1	1	1	2	2	1	2	1	3	6	1	0	1
2	1240		0	0	1	0	0	0	1	1	1	2	1	0			6	2	2	6	6	2	6	6	1	6	6	7	7	7	6	6	2	1	0	1	1	1	1	2	2	2	3	1	6	5	1	1	1
1	1241	penicillin kavepenin vibramycin	0	0	1	0	0	0	1	1	5	1		0			6	1	1	6	6	6	6	6	1	6	6	1	6	7	6	6	2	1	0	1	1	1	2	0	0	2	3	3	2	6	1	1	1
1	1243	se nedan amoxicillin heracillin cefamox heflex tetracyklin abboticin trimetoprim	0	0	1	0	1	0	1	1	1	1					6	1	1	6	6	5	6	6	1	6	6	4	6	1	6	6	1	1	0	1	1	0	1	1	1	1	3	1	2	5	1	1	1
1	1244		0	0	1	0	1	0	1	1	1	3	1	0			5		1	6	6	6	6	6	1	6	6	3	5	2	6	6	1	1	0	1	1		1	0	0	0	1	3	2	3	1	0	1
1	1252	kavepenin	0	0	1	0	0	0	1	1	2	1		0			6	1	1	6	6	7	6	5	2	5	4	2	7	5	5	5	1	1	0	1	1	1	1	2	2	2	3	2	5	3	1	0	1
1	1253	penicillin	0	0	1	0	0	0	1	1	1	1		0			6	1	1	6	6	4	6	6	1	6	6	1	3	3	6	2	1	1	0	1	1	1	2	0	0	0	2	7	1	6	1	1	1
1	1259		0	0	1	0	1	0	1	1	1	1		0			6	1	1	6	6	6	6	6	1	6	3	2	3	3	3	6	1	1	0	1	1	1	0	0	0	1	1	1	3	3	0
1	1260	penicillin	1	1	1	0	1	1	1	1	1	1		0			3	6	1	6	6	6	2	5	1	5	5	2	7	7	6	6	2	2	0	1	1	1	2	2	2	1	4	2	2	4	1	1	0
1	1261	penicillin	0	0	1	0	0	0	1	2	6	1		0			6	1	1	5	6	6	6	6	1	6	5	1	6	2	5	6	0	2	0	1	1	1	1	2	0	0	2	1	2	5	1	1	0
1	1265								1	1	2	1		0			6	1	1	6	6	6	7	6	1	6	6	1	3	7	6	7	0	0	0	1	1	1	2	2	2	2	4	2	2	7	1	1	0
1	1266	penicillin	0	0	1	0	0	0	1	1	2	3	1	0			6	2	1	6	6	6	5	7	1	5	5	7	7	7	5	6	1	1	0	2	1	2	2	2	2	2	7	7	2	5	1	1	1
1	1267	kavepenin	0	0	1	0	0	0	1	1	1	1		0			6	1	1	6	6	6	6	6	1	1	6	4	1	6	1	6	0	1	0	1	1	1	0	0	0	0	1	7	6	6	1	0	1
1	1268		0	0	1	0	0	0	1	2	2	3	1	0			6	1	1	6	6	6	6	6	1	6	6	6	6	1	6	6	0	1	0	1	1	1	1	0	0	0	3	1	1	6	1	1	1
1	1269	penicillin	0	0	1	0	0	0	1	1	2	1		0			6	2	1	7	6	2	4	6	1	5	5	1	1	6	5	5	0	0	0	1	1	1	0	0	0	1	1	1	5	5	1	0	1
2	1270	penicillin							0		1	2	1	0			7	1	1	6	6	7	7	3	1	3	4	4	1	7	4	4	2	2	2	1	1	2	2	2	2	1	1	1	4	4	0
1	1274	kavepenin	0	0	1	0	1	0	1	2	1	1		0			1	1	6	6	1	1	6	6	1	6	6	6	6	2	6	6	1	1	1	1	1	1	1	1	1	1	1	1	3	2	1		1
1	1278								1	1	1	1		0			6	1	1	6	6	6	6	6	2	6	6	1	7	7	5	6	1	1	0	1	1	0	1	1	0	1	4	2	4	4	1
1	1279	penicillin	0	0	1	0	0	0	1	1	1	3	1	0			6	1	1	6	6	6	6	6	1	6	6	6	6	1	6	6	0	1	0	1	1	0	1	2	2	2	6	1	1	6	1	1	1
1	1282								1	1	5	1					7	7	7	7	7	7	7	7	1	7	7	7	7	7	7	7	2	2	2	2	2	2	2	2	2	2	7	7	7	7	0
1	1287	kavepenin	0	0	1	1	0	1	1	2	1	4	3	1	inflammation i benet	2		7					3	3	7	4	3	1	1	3	6	2	0	1	0	1	2	2		0	0	0	4	4	1	5	0
1	1289	penicillin							1	1	1	2	1	0			6	1	1	6	6	6	6	6	1	6	6	7	7	3	7	6	2	1	0	1	1	1	1	1	1	1	1	1	2	2	1	1	1
1	1290	hipradoxi p Kavepening tylan ultrapen streptocelin penovet baytril	0	0	1	0	0	0	1	1	1	3	1	0			6	1	1	6	6	6	5	5	1	6	6	2	5	7	3	5	2	1	0	1	1	1	1	1	1	1	4	1	1	6	1	1	1
1	1291	kavepenin amimox spektramox	0	0	1	0	0	0	1	1	1	3	3	0			6	1	3	6	6	4	5	6	1	7	6	3	5	7	4	7	2	2	0	1	1	2	2	2	2	2	4	3	2	5	1	1	1
1	1292		0	0	1	0	1	0	1	1	5	1		0			6	1	1	6	6	6	6	4	1	4	4	4	6	1	4	6	0	0	0	1	1	0	2	0	0	0	2	2	3	5	1	1	1
1	1293	kavepenin	0	0	1	0	0	0	0		1	1		0			6	1	1	6	6	6	6	5	1	4	6	1	1	4	4	5	1	1	0	1	1	1	2	2	2	1	1	1	4	4	1	1	1
2	1296		0	0	0	0	1	0	0		1	1		0			6	6	1	6	3	1	3	3	2	1	6	4	2	4	7	4	0	2	1	2	2	0	2	2	2	2		7	1	4	0
1	1297	penicillin	0	0	1	0	0	0	1	1	1	1					6	1	1	6	6	6	7	7	1	6	7	7	3	7	7	7	2	1	0	1	1	1	2	2	2	2	3	7	2	6	1
1	1298		0	0	1	0	0	0	1	1	1	1		0			5	1	1	5	5	5	5	4	1	5	5	1	4	3	2	5	1	1	0	1	1	1	2	0	0	0	3	7	2	5	1	1	1
1	1300	penicillin	0	0	1	0	0	0	1	2	4	1		0			6	1	1	6	6	6	6	6	1	6	6	1	2	6	1	5	1	1	0	1	1	1		0	0	0	1	1	1	6	0
2	1301	kavepenin	0	0	1	0	0	0	1	1	1	1		0			6	1	1	6	6	1	6	6	1	6	6	1	1	6	6	6	0	1	0	1	1	1	1	0	0	0	5	5	1	6	1	1
2	1302	penicillin	0	0	1	0	0	0	1	2	6	1		0			3	7	1	6	6	1	7	5	1	6	5	1	6	7	6	1	2	1	0	1	1	1	1	2	0	1	1	1	7	7	1	1	1
1	1306	penicillin	0	0	1	0	0	0	1	1	1	1		0			6	1	1	6	6	6	6	6	1	6	6	7	7	1	7	6	2	2	0	1	1	1	2	2	2	2	7	7	7	7	1	1	0
2	1309	kavepenin	0	0	1	0	0	0	1	1	6	1		0			6	1	7	6	6	7	7	7	7	1	7	1	1	7	7	7	2	2	0	1	1	1	2	2	2	2	7	7	1	7	1	1	1
1	1311	penicillin kavepenin	0	1	1	0	1	0	1	1	3	3	1	0			6	1	1	6	6	6	6	6	1	6	6	1	6	5	6	6	1	1	0	1	1	1	1	1	1	1	2	1	4	5	1	1	1
1	1312	kavepenin	0	0	1	0	0	0	1	1	1	1		0			6	1	1	6	6	7	7	7	1	7	7	7	7	7	7	7	2	2	0	1	1	1	1	1	2	2	2	1	2	2	1
2	1314	kavepenin	0	1	1	0	0	0	1	1	1	1		0			6	1	1	6	6	6	4	6	1	6	6	2	2	2	6	6	1	1	0	1	1	1	2	2	0	0	2	4	1	1	1	1	1
1	1315	penicillin koniloner tetracukliner cefasporiner vankomycin aminoglykosider etc	0	0	1	0	1	0	1	3	1	1		0			6	1	1	6	6	6	6	6	1	6	6	6	6	1	6	6	1	1	0	1	1	0	0	0	1	1	4	1	1	6	1	1	1
1	1317		0	0	1	0	1	0	1	1	1	4	1	0			6	1	1	6	6	6	6	6	1	6	6	6	5	4	6	6	1	1	0	1	1	1	1	1	1	1	2	1	2	3	1	1	1
1	1321		0	0	1	0	0	0	1	3	5	1					4	1	1	6	6	6	4	6	1	6	5	5	7	1	4	6	1	1	0	1	1	1	2	1	1	1	1	1	1	5	1	0	1
1	1322	kavepenin	0	0	1	0	0	0	1	1	1	2	1	0			5	2	1	6	5	5	3	2	1	5	5	1	2	2	6	6	1	1	0	1	1	1	0	0	0	1	4	1	3	5	1	1	1
1	1326	penicillin	0	0	1	0	1	0	1	1	1	1		0			6	1	1	6	6	6	6	5	1	6	6	3	7	1	5	6	1	1	0	1	1	0	1	1	1	1	4	2	7	7	1	1	0
3	1327	kavepenin	0	0	1	0	0	0	1	1	6	1		0			6	1	1	6	6	7	1	7	1	7	7	1	4	7	7	7	1	1	0	1	1	2	2	2	2	2	1	1	4	4	0
1	1328	penicillin	0	0	1	0	0	0	1	1	1	3	2	1	inflammation i tanden	2	5	6	1	5	4	6	6	6	5	6	6	6	2	1	6	1	1	1	1	0	2	1	2	0	1	2	4	2	1	5	1	1	0
2	1333	amoxicillin clindamycin	0	0	1	0	0	0	1	1	1	1		0			6	1	1	6	6	6	6	6	1	6	6	6	6	1	6	6	1	1	0	1	1	0	1	1	1	1	1	1	3	3	0
1	1336	kavepenin ciprofloxacin doxiferm	0	0	1	0	0	0	1	2	1	1		0			6	1	1	6	6	6	6	6	1	6	6	1	2	1	6	6	0	1	0	1	1	1	0	0	0	0	3	7	5	5	1	0	1
2	1337	penicillin	0	1	1	0	1	0	1	1	1	1		0			6	7	2	5	6	5	5	6	1	5	6	3	7	7	5	6	1	1	0	1	1	1	2	2	2	2	3	2	7	5	1	1	1
1	1339		0	0	1	0	0	0	0		5	1		0			5	1	1	5	6	4	7	6	1	6	6	7	7	7	6	7	2	2	1	1	2	2	2	2	2	2	7	7	1	6	0
2	1340		0	0	1	0	0	0	1	1	1	1					6	1	1	6	6	6	1	4	1	1	1	1	1	5	4	3	2	2	0	1	1	1	2	2	2	2	7	7	7	7	0
1	1343		0	0	1	0	1	0	1	1	5	1		0			6	1	1	6	6	6	6	6	6	6	6	6	6	5	5	6	2	1	2	1	1	1	1	2	2	1	3	2	4	3	1
1	1344	kavepenin	0	0	1	0	0	0	1	2	1	1		0			6	1	1	6	6	6	4	6	1	7	3	3	7	7	2	7	1	1	2	1	1	1	1	2	2	2	7	1	3	2	1	0	1
1	1346									1	1	2	1	0			5	1	1	6	6	4	6	6	6	6	6	1	6	1	6	4	2	2	0	1	1	1	2	2	2	0	1	1	2	4	1	1	1
1	1347	kavepenin heracelin selexid	0	0	1	0	1	0	2		2	1		0			5	1	1	6	6	6	4	5	1	3	3	1	3	3	3	3	1	1	0	1	1	1	1	2	1	1	2	2	1	5	1	1	0
1	1348		0	0	1	0	0	0	1	1	1	3	1	0			6	6	1	6	6	6	6	6	1	6	6	6	7	7	6	7	2	1	0	1	1	1	2	2	2	2	3	3	4	6	1	1	1
1	1351	penicillin							1	1	1	1		0			6	1	1	6	6	6	4	5	1	3	6	7	7	7	6	6	2	1	0	1	1	1	2	2	2	1	2	2	3	4	1	1	1
1	1354	penicillin	0	0	1	0	0	0	1	1	1	3	1	0			6	1	1	5	6	6	6	5	1	6	6	7	5	2	5	6	2	1	0	1	1	1	1	1	1	1	2	1	2	5	1	1	1
1	1355		0	0	1	0	0	0	1		1	1		0			2	3	7	7	5	5	7	7	3	5	7	2	1	2	2	7	2	1	1	2	2	2	2	2	2	2	7	7	7	7	1
1	1357	kavepenin	0	0	1	0	0	0	1	1	1	4	1	0			6	1	1	6	6	6	6	6	1	6	6	1	4	2	6	6	1	1	0	1	1	2	1	2	0	1	7	7	5	2	1	1	0
2	1359	penicillin	0	0	1	0	1	0	1	2	3	1		0			6	1	1	6	6	6	5	5	1	5	7	7	4	7	5	7	1	1	0	1	1	2	1	2	2	1	2	2	2	5	1
2	1361	amimox rocephalin kavepenin tetracykliner heracillin kefavet	0	0	1	0	1	0	1	2	1	4	2	0			6	1	1	6	6	6	6	6	1	6	6	5	6	1	6	6	1	1	0	1	1	1	1	1	1	1	1	1	6	3	1	0	1
1	1363	kavepenin gerimax abboticin dalacin	0	0	1	1	0	0	1	3	2	2	2	0			3	3	3	2	5	2	5	3	1	6	5	4	4	6	5	5	1	1	0	1	1	1	0	0	1	1	3	3	5	5	1	1	1
1	1364	penicillin	0	0	1	0	0	0	1	1	1	1		0			6	6	1	6	6	3	3	7	1	5	3	1	1	6	6	3	2	1	0	1	0	1	2	2	0	0	3	7	1	6	1
1	1365	penicillin	0	0	1	1	0	0	0		1	1		0			6	1	1	6	6	3	7	6	1	4	6	2	4	1	6	6	1	1	2	1	1	1	1	1	1	2	2	7	6	6	0
1	1366	penicillin							1	1	5	1		0			7	7	1	6	6	6	7	7	4	7	7	7	7	7	7	7	2	2	2	1	1	1	1	1	2	2	3	3	2	6	1	1	0
2	1368	penicillin	0	0	1	0	0	0	1	1	1	1		0			6	3	1	6	6	5	4	6	1	6	6	7	5	7	5	2	1	1	0	1	1	1	1	2	2	2	7	7	4	2	1	1	1
1	1370	penicillin	0	0	1	0	0	0	1	1	1	1		0			6	1	1	6	6	6	6	6	6	6	6	1	6	6	6	6	1	1	0	1	1	1	1	1	1	1	2	1	6	1	1	1	1
1	1371								1	1	1	1		0			6	1	1	6	6	6	5	5	1	5	5	2	2	3	6	5	1	1	0	1	1	2	0	2	2	0	1	1	3	3	1	0	0
1	1373	phenoxymethylpenicillin	0	0	1	0	1	0	1	1	1	1		0			6	1	1	6	6	4	6	6	1	6	6	1	4	1	4	6	1	1	0	1	1	0	1	2	2	2	4	4	3	2	1	1	0
2	1374	kavepenin	0	0	1	0	0	0	1	1	1	1		0			5	1	1	6	6	6	6	6	1	6	6	7	7	7	6	6	1	1	0	1	1	1	2	1	1	1	5	2	2	6	1	1	1
1	1380	penicillin	0	0	1	0	0	0	1	1	1	2	3	0			6	1	1	6	6	6	5	6	1	6	6	6	6	1	6	6	1	1	0	1	1	1	1	2	2	2	7	1	4	2	1	0	1
1	1381								0		1	1		0			6	1	1	6	6	6	6	7	1	6	6	4	7	7	6	1	2	0	0	1	1	0	1	2	1	1	7	3	7	7	1	0	1
1	1383		0	1	1	0	1	0	0		1			0			6	1	1	6	6	6	5	6	1	5	6	2	7	1	6	6	2	2	2	1	1	2	2	2	2	2	7	7	7	7	0
1	1385	kavepenin selexid tremetropin	0	0	1	0	1	0	1	1	1	4	1	0			6	1	1	6	6	6	6	6	1	6	3	2	1	6	3	1	1	1	0	1	1	0	2	2	1	2	2	7	3	6	1	0	1
1	1387		0	0	1	0	0	0	1	1	1	3	1	0			4	2	1	6	6	5	6	6	1	6	6	7	5	2	6	6	2	1	0	1	1	0	2	2	1	1	3	7	2	4	1	1	0
1	1388	kavepenin imacillin	0	0	1	0	0	0	1	2	2	4	3	1	lunginflammation	63	6	1	1	6	6	6	6	6	1	6	6	6	6	6	6	6	2	1	0	1	1	0	1	0	0	0	2	2	2	5	1	1	0
1	1392		0	0	1	0	0	0	0		1	2	2	0			6	1	1	6	6	6	6	6	1	6	6	1	6	1	6	6	0	1	0	1	1	1	1	1	1	2	2	2	3	3	1
2	1393	kavepenin	0	0	1	0	0	0	1	1	1	1		0			6	1	1	6	6	7	7	7	1	7	7	7	1	7	7	7	2	2	0	1	1	1	2	2	0	0	7	7	3	7	0
2	1396	kavepenin furadantin	0	0	1	0	0	0	1	1	1	4	4	1	reflux	5	6	1	1	6	6	6	7	7	1	6	7	2	7	7	4	4	2	1	0	1	1	1	2	2	2	2	7	7	7	3	1	1	1
2	1398	penicillin	0	0	1	0	0	0	1	1	5	1		0			5	2	1	6	5	6	5	7	1	6	6	7	7	3	4	5	2	1	0	1	1	2	1	1	1	1	1	1	7	7	1	1	1
1	1399	penicillin	0	0	1	0	0	0	1	1	1	1		0			6	1	1	6	6	6	4	5	1	6	6	3	7	4	3	5	2	2	0	1	1	1	1	0	0	0	3	5	3	2	1	0	1
3	1071		0	0	1	0	0	0	1	1	1	1		0			6	7	1	6	6	6	7	7	1	7	7	7	7	1	7	7	1	1	0	1	1	1	2	2	2	2	1	1	1	6	1	1	1
3	1072	penicillin kavepenin	0	0	1	0	0	0	1	1	1	1		0			6	7	1	6	1	6	4		1	7	7	1	7	1	7	4	2	1	0	1	1	1	2	1	2	0	1	7	7	7	0
3	1187	acetylsalicylsyra	1	0	1	0	0	1	2		1	1		0			6	1	1	5	5	5	7	5	1	6	5	7	7	7	4	7	2	1	0	1	1	1	1	2	2	2	7	7	5	4	1	1	0
3	1215	penicillin	0	1	0	0	0	0	1	1	1	1		0				1	1	6	6	6	7	4	1	4	6	4	4	7	4	7	0	1	0	1	1	1	1	1	0	0	2	1	4	2	1	0	1
3	1257		0	0	1	0	0	0	2		1	1		0			6	2	4	4	6	5	4	4	2	4	4	3	4	4	3	7	2	2	0	1	2	1	2	2	2	2	4	7	7	6	0
3	1285	penicillin	0	0	1	0	0	0	1	3	5	1		0			1	7	1	4	5	2	6	6	1	5	6	1	2	6	1	6	0	1	1	1	1	1	1	1	1	1	3	5	6	3	1	1	1
3	1218	penicillin	0	0	1	0	0	0	1	2	1	1		0			6	1	1	6	6	6	5	6	1	5	5	1	4	2	5	6	0	2	0	1	1	1	1	2	0	2	5	5	1	6	1	1	0
3	1299								2		6	1		0			6	1	3	5	6	5	5	5	1	4	4	1	1	1	4	5	2	2	2	2	2	2	2	2	2	2	7	7	7	7	0
1	1316		0	0	1	0	0	0	1	2	1	1		0			1	1	1	6	6	6	1	3	3	5	7	1	1	4	1	7	0	0	0	2	1	1	2	2	2	1	3	3	3	1	0
1	1329	kavepenin	0	0	1	0	1	0	1	1	3	2	1	0			1	7	1	5	1	3	3	6	1	6	6	2	3	1	1	1	1	1	0	1	1	1	2	2	0	0	3	4	3	3	1
3	1378	penicillin kavepenin	0	0	1	0	0	0	1	1	1	3	2	0			6	1	1	6	6	6	6	7	5	5	5	2	4	5	6	6	2	1	0	1	1	1	1	1	2	2	7	2	4	2	1	0	0
3	1403	penicillin	0	0	0	0	0	1	2		3	2	5	2			1	5	4	2	1	1	2	7	7	4	7	7	7	4	7		2	2	0	1	1	1	2	2	2	2	7	7	7	6	0
1	1408	tetracyklin cefalosporiner enrofloxacin penicillin gentamycin trimsulfa etc	0	0	1	0	0	0	1	1	5	1		0			5	1	1	6	5	6	5	6	1	6	4	2	7	1	6	6	1	1	0	1	1	0	1	1	1	1	3	1	7	7	1	1	1
1	1400	kavepenin	0	1	1	0	1	0	1	2	1	1		0			6	1	1	6	6	6	5	6	2	6	5	3	7	7	3	2	1	1	0	1	1	1	2	2	0	2	7	7	2	5	1	1	0
1	1402	kavepenin	0	0	1	0	0	0	1	1	1	3	1	0			6	1	1	6	6	6	5	5	1	6	5	5	5	2	2	3	1	1	0	1	1	1	2	2	2	2	4	7	2	3	1	1	1
1	1405	kavepenin bricanyl	0	0	1	1	0	0	1	1	1	1		0			6	1	1	6	6	5	1	5	1	4	3	1	7	4	2	1	1	2	1	2	2	1	2	2	1	1	1	1	1		1
1	1406	penicillin	0	0	1	0	0	0	1	1	1	1		0			6	1	1	6	6	5	6	6	1	6	6	4	4	1	6	6	2	2	0	1	1	1	1	2	2	2	7	7	6	7	1
1	1407	kavepenin penomax bioclavid	0	0	1	0	1	0	1	1	6	1		0			5	1	1	5	5	4	5	5	1	5	5	5	7	7	7	5	0	1	0	1	1	1	0	0	0	0	4	7	4	5	1
2	1409		0	0	1	0	0	0	1	2	5	1		0			6	6	6	6	6	5	2	5	2	2	2	1	1	1	2	3	1	1	0	1	1	1	1	1	1	1	3		2	2	1	1	1
1	1411	penicillin							1	1	1	1		0			6	1	1	6	6	4	7	6	1	5	7	2	7	7	7	7	2	2	2	1	1	1	2	2	2	2	7	4	3	5	1	1	1
2	1412	kavepenin	0	0	1	0	0	0	1	1	1	1		0			6	1	1	6	6	6	5	1	1	3	3	1	1	7	6	5	1	2	0	1	1	1	2	2	0	0	4	2	5	2	0
1	1414	kavepenin	0	0	1	0	0	0	0		1	1		0			6	1	1	6	6	6	7	2	2	7	5	2	7	7	7	7	1	2	0	1	1	1	2	2	2	2	7	7	5	7	0
1	1420	fragyl eusaprim	0	0	1	0	0	0	1	3	1	1		0			6	1	1	5	6	5	5	5	2	6	6	1	1	7	4	6	2	1	0	1	1	1	2	2	1	1	1	1	1	3	1	1	1
2	1421	kavepenin	0	0	1	0	0	0	1	1	1	3	1	0			1	5	1	6	6	6	6	6	1	6	6	1	1	7	6	6	2	1	0	1	1	2	2	2	2	0	7	7	3	6	1	1	1
1	1422	kavepenin tikacillin selexid	0	0	1	0	1	0	1	1	1	3	1	0			6	4	1	5	6	6	6	6	1	6	6	1	3	7	6	3	1	1	0	1	1	2	1	2	1	1	3	1	4	4	1	1	1
1	1423		0	0	1	0	1	0	1	1	1	1		0			6	1	1	6	6	6	6	6	1	6	5	5	1	5	6	6	1	1	0	1	1	1	0	0	0	0	1	1	1	6	1	1
1	1425	kavepenin	0	0	1	0	0	0	1	1		3	1	0			3	1	1	6	6	6	6	6	1	5	6	1	5	1	6	2	1	1	0	1	1	1	1	1	0	2	2	2	3	6	1	1	1
1	1426		1	0	1	0	0	0	1	2	6	1		0			6	1	1	6	6	6	6	6	1	6	6	1	5	1	6	7	0	1	0	1	1	0	1	1	0	1	2	1	3	5	1	1	1
2	1427	selexid bricanyl	0	0	0	1	1	0	1	1	1	1		0			6	1	1	6	6	6	6	6	3	6	6	1	5	3	5	1	1	2	0	1	1	0	2	2	1	1	5	3	4	3	1	0	1
1	1428	penicillin sulfa cortison	0	0	1	0	0	0	1	1	1	1		0			6	1	1	6	6	6	6	6	1	6	6	1	4	2	6	4	2	1	0	1	1	1	2	0	0	0	7	3	1	6	1	1	1
1	1429		0	0	1	0	0	0	1	1	1	1		0			6	1	1	6	6	6	6	6	1	6	6	6	7	7	7	6	1	1	0	1	1	1	2	1	1	2	7	1	1	6	0
1	1430	kavepenin	0	0	1	0	0	0	1	1	1	1		0			6	1	1	6	6	6	7	7	1	6	7	7	7	7	7	7	2	2	0	1	1	1	2	2	2	2	3	3	1	1	0
1	1433								2		1	1		0			6	1	1	6	6	6	7	7	1	5	7	7	7	7	7	7	2	2	2	1	1	1	1	1	2	2	3	7	3	3	0
1	1435	kavepenin	0	0	1	0	0	0	1	2	2	3	1	0			6	7	1	6	6	6	2	4	1	4	7	1	1	6	3	7	0	1	0	1	1	1	2	2	2	0	6	7	7	6	1
1	1436	kavepenin vibramox	0	0	1	0	0	0	1	1	2	1		0			6	1	1	6	6	6	7	6	1	7	1	1	1	1	1	1	1	1	0	1	1	2	2	2	1	2	7	7	1	7	0
1	1437	kavepenin amoxicillin erymax	0	0	1	0	1	0	1	2	1	3	1	0			6	1	1	6	6	6	6	6	1	6	6	1	6	1	6	6	1	1	0	1	1	1	2	0	0	2	6	6	1	6	1	0	1
2	1441								0		1	1		0			6	1	1	6	6	6	6	6	1	6	6	4	5	7	6	6	2	1	0	1	1	1	2	2	1	1	1	7	1	7	1	1	1
1	1443	kavepenin	0	0	1	0	0	0	0		1	1		0	0		6	1	1	6	6	6	6	6	1	1	1	1	1	6	1	1	1	2	0	1	1	1	0	1	1	1	1	1	1	6	1	1	0
1	1444	penicillin flagyl	0	0	1	0	1	0	1	2	1	1					5	7	3	6	6	2	6	6	1	6	6	3	4	7	6	6	2	2	0	1	1	0	2	2	2	2	7	7	3	4	1
1	1445	kavepenin alvedon	0	0	1	0	0	0	1	3	3	1		0			6	1	1	6	6	7	7	5	1	3	6	7	3	1	1	5	0	1	0	1	1	1	0	0	0	0	3	7	7	4	1	1	1
2	1446		0	0	1	0	0	0	1	1	1	1		0			6	1	1	6	6	6	6	6	6	6	6	1	7	1	6	7	1	1	0	1	1	1	1	1	0	1	2	2	4	6	0
1	1447	penicillin	1	0	0	0	0	0	1	1	1	1					6	1	1	6	6	5	6	2	1	3	6	1	2	2	2	5	2	1	0	1	1	1	1	1	1	1	2	1	5	1	1	0	1
1	1448								1	1	1	1		0			6	1	1	6	6	6	6	6	6	6	6	7	6	1	6	6	2	1	0	1	1	1	2	2			3	1	4	7	1
1	1451	penicillin							1	1	1	2	1	0			6	7	1	4	6	6	7	7	3	7	7	7	7	7	7	7	2	2	0	1	1	1	1	1	1	1	7	7	5	7	1
2	1453		0	1	1	0	1	0	1	1	1	1		0			5	1	4	5	6	5	2	5	1		5	2	3	2	4	3	2	0	0	2	1	2	2	2	2	2	5	5	6	6	1	0	1
1	1454	selexid kavepenin oxcacillin amoxicillin	0	0	1	0	0	0	1		1	1		0			6	1	5	6	6	4	6	4	1	6	6	4	4	1	2	6	1	1	0	1	1	1	1	2	2	1	1	1	5	2	1	0	1
1	1457	penicillin	0	0	1	0	0	0	1	1	1	1		0			6	1	1	6	6	6	6	6	1	6	6	2	3	3	6	2	0	1	0	1	1	1	1	2	0	0	1	1	6	2	1	0	1
1	1458	kavepenin	0	0	1	0	0	0	1	1	1	3	2	1	oroninflamation	1	5	3	2	5	7	5	6	6	1	6	6	3	4	7	6	6	2	2	0	1	1	1	2	2	2	2	3	7	2	6	1	1	0
3	1461		0	0	1	0	0	0	0		1	3	1	0			4	4	1	6	5	6	4	6	1	3	4	4	3	3	3	3	2	2	0	1	1	1	2	2	2	2	3	3	3	3	0
1	1463	kavepenin ampicillin amoxicillin	0	0	1	0	0	0	1	2	2	3	1	0			2	5	5	4	4	3	6	5	2	4	4	2	1	5	5	4	2	1	0	1	1	1	2	2	1	2	5	7	2	5	1	0	1
1	1465	penicillin	0	0	1	0	0	0	1	1	1	1		0			6	1	1	4	4	6	3	3	1		7	7	3	3	3	5	2	2	0	1	1	1	2	2	0	0	3	3	2	5	1	1	1
1	1466								1	1	1	1		0			4	2	1	5	5	5	3	5	1	3	4	1	7	1	1	7	1	0	0	1	1	1	2	2	1	1	7	1	1	1	1	1	1
1	1467	penicillin	0	0	1	0	1	0	1	1	1	1		0			6	6	1	6	6	6	1	6	1	6	6	1	7	1	6	6	2	1	0	1	1	1	1	1	1	1	2	2	3	2	0
1	1470		0	0	0	0	1	0	1	1	1			0			4	6	1	6	6	6	3	1	1	3	6	3	3	6	6	3	1	2	1	1	1	1	2	1	1	1	1	1	3	6	1
2	1471	penicillin	0	0	1	0	0	0	1	2	1	1		0			6	1	1	6	6	6	6	6	1	6	6	7	7	7	6	6	2	1	0	1	1	1	2	2	2	2	7	7	4	2	1	0	1
1	1472	penselin	0	0	1	1	1	1	1	3	6	1		0			1	1	1	7	7	1	1	1	1	1	1	1	7	7	1	7	2	2	0	1	1	1	2	2	2	2	7	7	1	7	1	0	1
1	1474	kavepenin	0	1	1	0	0	0	1	1	1	2	1	0			6	1	1	6	6	6	6	6	1	6	6	3	1	6	3	6	0	1	0	1	1	0	1	1	1	1	4	3	3	5	1	1	1
1	1475	kavepenin	0	0	1	0	0	0	1	1	1	1		0			5	2	1	6	5	6	6	6	1	6	6	1	6	1	6	6	1	1	0	1	1	0	1	1	1	1	4	2	2	5	1	1	1
1	1476	kavepenin	0	0	1	0	0	0	1	1	1	1		0			6	1	1	6	6	6	4	4	1	5	6	1	4	4	6	7	1	1	0	1	1	1	2	2	0	2	1	1	1	6	1	1	1
1	1479		0	0	1	0	0	0	1	1	1			0			6	1	1	6	6	6	6	6	1	5	2	1	3	1	5	4	2	2	0	1	1	1	2	2	2	2	2	7	1	5	0
1	1480		0	0	1	0	0	0	1	2	1	1		0			6	1	1	6	6	6	6	6	1	6	6	6	6	1	6	6	1	1	0	1	1	1	1	1	1	1	1	1	7	7	1	1	1
2	1481	kavepenin ciproxin flagyl	0	0	1	0	0	0	1	3	5	1		0			4	2	5	5	6	1	2	7	1	6	5	6	7	7	5	5	2	1	0	1	1	1	0	0	0	0	2	2	4	4	1	1	1
2	1483	kavepenin selexid claforan ciprofloxacin doxacyklin soxyferm erytromycin	0	0	1	0	1	0	1	3	2	3	2	0			7	7	3	6	7	3	6	7	5	7	6	2	5	6	6	6	0	1	0	1	1	1	1	2	1	1	7	7	3	3	1	1	1
3	1486	penicillin kavepenin	0	0	1	1	0	0	1	2	1	1		0			4	1	1	6	6	6	6	6	1	6	6	6	7	1	6	6	1	1	0	1	1	1	2	0	0	2	7	5	3	6	1	1	1
1	1495		0	0	1	0	1	0	1	1	1	1		0			5	3	1	7	5	5	5	5	1	5	5	1	7	4	5	5	1	1	0	1	1	1	2	2	1	1	3	3	2	5	1	1	1
1	1496	kavepenin	0	0	1	0	0	0	1	1	1	1		0			6	1	1	6	6	6	4	1	1	4	6	6	5	7	6	7	1	2	0	1	1	1	1	2	2	1	1	1	7	7	1	1	0
2	1497	penicillin	1	0	0	0	0	0	1	1	1	1		0			6	1	4	1	1	4	6	6	4	1	1	1	1	6	6	6	1	2	0	1	0	1	2	0	1	1	4	4	4	4	0
1	1499		1	0	0	0	0	0	0		1	1		0			6	1	1	7	6	7	1	7	1	1	7	7	1	7	1	1				2	2	2	2	2	2	2			1		0
1	1502	kavepenin	0	0	1	0	0	0	1	1	1	1		0			6	1	1	6	6	6	7	7	1	1	7	1	7	1	7	7	0	2	0	1	1	1	0	0	0	0	7	7	1	5	1
2	1503	kavepenin furadantin selexid	0	0	1	0	1	0	1	2	1	1		0			6	1	1	6	6	6	6	7	1	7	6	7	7	1	6	6	1	1	0	1	1	1	1	2	0	2	1	1	2	2	1
2	1504	penicillin tetracyklin kavepenin	0	0	1	0	0	0	1	1	1	1		0			6	1	1	6	6	6	3	3	1	3	6	1	3	1	7	6	0	1	0	1	1	1	2	0	0	1	4	2	1	6	1
1	1505	penicillin tetracykliner amfotericin	0	0	1	0	0	0	1	2	1	2	3	0			6	1	1	6	6	6	5	6	1	5	6	3	1	5	2	6	0	1	0	1	1	1	1	1	1	1	3	2	1	6	1	1	1
1	1506	sulfa	1	0	1	0	0	0	1	2	1	1		0			6	1	1	6	6	6	6	4	1	4	6	1	1	7	6	6	1	1	0	1	1	2	1	2	0	2	1	1	1	6	1
2	1509	kavepenin	0	0	1	0	0	0	0		1	1		0			6	1	1	6	6	6	6	6	1	6	6	6	6	1	4	6	1	1	0	1	1	1	0	0	0	2	1	1	4	4	1	1	1
1	1510	cefalosporiner tetraacykliner	0	0	1	0	1	0	1	1	1	1		0			6	1	1	6	6	6	6	4	1	6	6	1	1	1	6	6	1	1	0	1	1	1	2	1	1	1	1	1	3	3	1	1	1
1	1511	kavepenin	0	0	1	0	0	0	1	1	1	1		0			6	1	1	6	6	6	6	6	1	6	6	1	6	1	6	3	0	2	0	0	1	1	2	0	2	2	7	7	6	1	1
1	1513	penicillin	0	0	1	0	0	0	1	1	1	1		0			6	1	1	6	6	6	6	6	1	5	5	1	4	2	4	7	1	1	0	1	1	1	1	0	0	2	2	1	3	5	1	0	1
1	1514	penicillin	0	0	1	0	0	0	1	1	1	1		0			6	1	1	6	6	6	6	6	1	6	6	3	7	2	5	6	2	2	0	1	1	1	1	2	2	2	2	1	7	5	0
1	1516	penicillin	0	0	1	0	1	0	1	1		2		0			5	3	1	5	5	3	7	7	2	1	4	1	2	7	5	2	2	1	2	1	1	1	2	0	2	2	7	7	2	4	1
3	1517	penicillin kavepenin	0	0	1	0	0	0	1	1	1	1		0			6	1	1	6	6	6	6	7	1	7	6	1	7	7	6	6	2	2	0	1	1	1	1	1	1	2	7	7	7	7	0
2	1522								1	1	1	4	1	0			6	1	2	6	6	6	4	6	2	5	6	7	7	5	5	3	2	2	0	1	1	1	2	2	2	1	7	7	3	4	1	1	0
2	1523		0	0	1	0	0	0	1	2	2	3	2	0			6	1	1	6	3	6	6	6	1	6	6	1	6	5	6	6	2	1	0	1	1	0	1	2	2	0	4	2	5	2	1
1	1525	penicillin	0	0	1	0	0	0	1	2	3	3	2	0			6	6	4	6	6	7	6	6	1	7	6	1	7	3	5	7	0	2	0	1	1	1	1	2	2	2	7	3	1	6	1	1	1
1	1530	penicillin	0	0	1	0	0	0	1	1	1	1		0			6	1	1	6	6	6	6	4	1	4	6	1	7	4	5	6	1	1	0	1	1	0	1	2	0	0	2	1	5	2	1	0	1
1	1536	kavepenin	0	0	1	0	0	0	1	1	1	2	1	0			6	1	1	6	6	6	6	6	1	6	6	2	7	7	3	6	1	1	0	1	1	1	1	2	2	2	3	2	3	3	1	1	1
1	1539	penicillin	0	0	1	0	0	0	1	1	3	2	1	1	lunginflamation	44	6	1	1	6	6	6	1	6	1	6	6	1	7	1	6	6	1	1	0	1	1	1	1	1	1	2	3	3	4	4	1	1	1
1	1540		0	0	1	0	0	0	2		3	1		0			6	1	1	5	6	6	7	7	2	6	6	5	7	7	6	5	2	2	1	1	1	1	0	0	0	0	7	7	2	6	1	1	0
1	1541	sulfa	0	0	1	0	1	0	1	1	1	1		0			6	1	1	6	6	6	6	6	1	6	6	6	6	6	6	6	1	1	0	1	1	1	1	1	1	1	1	1	6	1	1	0	1
1	1542	penicillin sulfa	0	0	1	0	1	0	1	1	1	1		0			6	1	1	6	6	6	6	6	1	6	6	3	3	3	6	6	1	1	0	1	1	2	1	2	2	2	4	4	4	6	1	1	1
1	1544		0	0	1	0	0	0	1	1	1	1		0			6	1	1	6	6	7	6	7	1	7	6	7	7	7	6	7	1	2	0	1	1	2	1	1	2	1	4	2		3	1	1	1
1	1547	tetralysal							1	2	1	1		0			2	3	4	1	6	5	6	4	1	6	6	6	7	7	7	1	0	1	0	1	1	1	0	0	0	0	5	5	1	6	1	1	1
1	1548		0	0	0	0	0	1	1	1	1	1		0			6	7	1	6	6	6	1	4	1	6	6	1	1	4	6	7	1	1	0	1	1	1	1	2	2	0	1	1	1	6	1	0	1
1	1549	kavepenin heracillin selexid cefamox tazocin cefotaxime nebcina benzyl-pc	0	0	1	0	1	0	1	2	1	2	1	0			6	1	1	6	6	6	5	6	1	6	6	5	6	1	6	6	0	1	0	1	1	1	0	0	0	0	1	1	1	6	1	1	1
1	1550	penicillin	1	0	0	0	0	0	1	4	6	4	2	0			6	1	1	6	6	6	7	5	1	7	7	7	5	7	7	7	2	2	2	1	1	1	2	2	2	2	3	3	7	7	0
3	1552		0	0	1	0	0	0	1	2	1	1		0			6	3	1	6	6	6	5	5	2	5	5	2	4	4	5	6	0	1	0	1	1	1	1	1	1	1	4	2	2	5	1	1	1
1	1553	kavepenin selexid furadantin amimox dalacin zyroxid ciprofroxacin heracillin	0	0	1	0	1	0	1	1	1	3	2	0			6	1	1	6	6	6	4	4	1	5	6	2	5	1	2	5	0	0	0	1	1	0	2	2	2	2	2	7	3	3	1	1	1
1	1554	kavepenin	0	0	1	0	0	0	1	1	1	1		0			6	1	3	7	6	5	4	5	2	2	4	1	2	5	5	4	1	2	0	1	1	1	2	2	2	1	3	3	2	2	1	1	1
3	1563		0	0	1	0	0	0	1	1	1	1		0			6	1	1	6	6	6	6	6	1	6	6	7	7	1	1	6	2	2	0	1	1	1	2	2	2	2	1	1	6	3	1	0	0
1	1564		0	0	1	0	0	1	1	3	1	1		0			6	1	1	6	6	4	7	7	1	7	3	1	6	6	2	1	2	1	0	2	2	2	2	2	2	1	7	7	6	6	0
2	1566	kavepenin	0	0	1	0	0	0	1	1	1	1		0			6	1	1	6	6	7	1	7	1	6	6	1	1	1	7	7	1	1	0	1	1	1	1	1	1	1	7	7	7	7	1	1	1
2	1567		0	0	1	0	0	0	1	3	5	1		0			6	2	1	6	6	6	4	6	1	6	4	1	2	2	5	4	1	1	0	1	1	1	1	2	1	1	1	1	1	6	1	1	1
2	1568								2		1	3	1	0			6	6	4	6	6		7	7	1	6	6	7	7	7	7	7	2	2	0	1	1	1	2	2	2	2	7	7	7	7	0
3	1669	penicillin	0	0	1	0	0	0	1	1	1	2	1	0			6	1	1	6	6	6	6	6	1	6	6	2	4	2	6	6	2	1	2	1	1	1	2	1	1	1	7	7	1	7	1		0
2	1572	kavepenin niferex	0	0	1	0	0	0	1	1	1	3	1	0			6	1	1	6	6	6	6	6	1	6	6	7	4	2	6	6	0	1	0	1	1	1	2	2	2	1	2	1	5	6	1	0	0
1	1800	kavepenin	0	0	1	0	0	0	1	1	1	2	1	0			6	1	1	6	6	6	6	6	1	6	6	2	6	7	6	6	1	1	0	1	1	1	1	1	1	1	2	1	2	4	1	1	1
1	1574	kavepenin amoxycillin dalacin cefalosporiner furadantin cefamox	0	0	1	0	1	0	1	3	1	4	3	1	tonsillit	42	6	1	1	6	6	6	6	6	1	6	6	1	6	4	6	6	1	1	0	1	1	1	1	2	1	1	3	1	3	6	1	0	1
1	1575		1	0	1	0	0	0	1	1	1	1		0			6	1	1	6	6	5	2	6	1	3	3	1	2	6	6	5	2	1	0	1	1	1	2	0	1	1	2	1	1	6	0
1	1576	penicillin	0	0	1	1	0	0	1	2	3	2	1	0			1	4	1	6	6	5	6	6	6	6	6	1	3	3	2	3	2	1	0	1	1	1	1	1	2	2	3	3	1	6	1	1	1
1	1577	kavepenin	0	0	1	0	0	0	1	1	1	2	1	0			6	1	1	6	6	4	3	7	7	6	3	2	2	7	3	6	0	2	0	1	2	1	2	2	2	2	7	7	1	6	1	1	0
1	1581	coccilana	0	0	1	0	0	0	2		1	2	1	0			3	2	1	6	5	6	6	6	1	6	6	2	7	2	6	5	2	1	0	1	1	1	1	1	2	2	2	2	7	7	0
2	1582	furadantin fosfomicin ceftriaxone ciprofloxacin	0	0	1	0	1	0	1	4	1	4	1	1	for urinvagsinfektion	30	2	3	2	3	5	5	6	6	7	6	7	7	7	3	6	3	1	1	0	1	1	2	1	2	2	2	7	2	2	4	1	1	1
2	1585	kavepenin	0	0	1	0	0	0	1	1	1	1		0			3	1	1	6	5	5	6	6	1	5	6	1	2	1	5	5	2	1	0	1	1	2	2	2	2	2	3	1	2	4	1	1	1
2	1586	kavepenin amoxicillin amimox	0	0	1	0	0	0	1	1	1	3	2	0			6	1	1	6	6	6	6	6	1	6	6	1	2	1	4	2	1	1	0	1	1	1	2	2	1	1	3	1	4	2	1
3	1588	penicillin	0	0	1	0	0	0	1	3	1	1		0			6	1	1	6	5	6	1	7	1	4	3	1	1	1	7	6	1	1	0	1	1	1	1	1	0	2	3	1	4	6	1	0	1
1	1589	penicillin	0	0	1	0	0	0	1	1	1	1		0			6	1	5	5	6	1	4	4	1	4	6	1	3	6	4	7	2	1	0	1	1	1	2	2	0	2	4	4	5	2	0
1	1592	kavepenin	0	0	1	0	0	0	1	2	1	3	1	0			6	1	1	6	6	6	6	6	1	6	6	3	5	2	6	4	1	1	0	1	1	1	1	1	2	2	1	1	1	6	1	1	1
1	1595	tikacillin	0	0	1	0	0	0	1	1	5	1		0			6	1	1	6	6	6	6	6	1	6	6	3	4	2	6	6	1	1	0	1	1	0	1	1	1	1	2	1	7	7	1	1	1
1	1596	penicillin	0	0	1	0	0	0	1	1	1	1		0			6	1	1	6	6	6	6	7	1	2	1	5	7	7	4	6	2	2		1	1	1	2	2	2	2	2	2	3	3	0
1	1597	kavepenin	0	0	1	0	0	0	1	2	5	1		0			6	1	1	6	6	6	6	4	1	6	4	1	5	6	5	6	1	1	0	1	1	2	1	2	0	1	1	1	2	5	1
1	1600		0	0	1	0	0	0	1	1	1	1		0			6	1	1	6	6	6	6	6	1	6	6	1	1	7	3	7	1	1	0	1	1	1	2	0	2	2	7	7	2	7	1
1	1601	amimox kavepenin trimetoprim heracillin furadantin spektramox imacillin etc	0	0	1	0	1	0	1	1	1	2	1	0			6	1	1	6	6	1	6	6	1	6	6	1	1	4	4	6	2	1	0	1	1	1	1	1	0	0	2	3	4	6	1	1	0
1	1603		0	0	1	0	0	0	1	1	1	2	1	0			6	1	1	6	6	6	6	6	1	6	6	3	6	3	6	7	2	2	0	1	1	1	1	2	2	2	2	2	2	7	1	1	1
1	1607	penicillin	0	0	1	0	0	0	1	2	1	3	2	1	holsfluss	34	2	4	2	5	2	5	6	5	3	5	5	3	4	3	2	5	1	1	0	1	1	0	1	1	1	1	3	2	4	3	1	0	1
1	1612	kavepenin	0	0	1	0	0	0	1	1	1	2	1	0			6	1	1	6	6	6	6	6	1	6	6	1	5	5	7	7	0	1	0	1	1	1	1	2	2	2	7	1	2	7	1	1	0
1	1613		0	0	1	0	1	0	1	1	1	1					6	1	1	6	6	6	6	6	1	6	6	2	7	3	6	6	2	1	0	1	1	1	1	2	2	1	3	7	2	5	1	1	0
1	1614		0	0	1	0	0	1		2	3	1		0				1	1	5	6	6			1	5	7	1	1	7	1	3	0	0	1	1	1	2	2	2	2	0	7	7	1	7		1	1
2	1617		0	0	1	0	1	0	1	1	1	1		0			6	1	6	6	6	6	6	6	1	6	6	3	6	1	6	6	1	1	0	1	1	1	0	2	0	0	1	1	1	6	0
2	1618		0	0	0	1	0	0	0		1	1		0			7	7	7	7	7	7	7	7	7	7	7	7	7	7	7	7	2	2	2	2	2	2	2	2	2	2	7	7	7	7	0
1	1621	penicillin	0	0	1	0	0	0	1	1	2	1		1	langvarig infektion in slemhosta. Astma sa det blir svart att andas	63	6	1	1	6	6	6	4	5	1	4	6	7	3	3	6	6	1	1	0	1	1	1	1	0	1	2	3	1	1	6	1	1	0
1	1623		0	0	1	0	0	0	1	1	3	1		0			6	1	1	6	6	6	6	6	1	7	6	1	3	7	6	6	2	2	0	1	1	1	1	2	2	2	1	1	5	3	1	0	0
1	1625	kavepenin	0	0	1	0	0	0	1	1	1	2	1	0			6	1	1	6	6	6	6	5	1	5	5	1	5	2	6	6	1	1	0	1	1	1	1	1	2	1	1	1	1	2	1	0	1
1	1627	kavepenin	0	0	1	0	0	0	1	1	1	1		0			6	1	1	6	6	6	6	6	1	6	6	7	3	1	6	6	1	1	0	1	1	1	0	0	0	0	1	1	3	1	0
1	1629	penicillin	0	0	1	0	0	0	1	1	1	2	1	0			6	1	1	6	6	6	6	6	1	5	6	3	1	2	5	3	0	1	0	1	1	1	2	2	2	2	4	7	1	7	1	1	1
2	1630	penicillin	0	0	1	0	0	0	0		1	1		0			6	1	1	6	6	6	6	1	1	6	6	1	1	6	4	7	1	1	0	1	1	1	1	1	1	1	3	4	2	5	0
1	1632	kavepenin dalacin	0	0	1	0	0	0	1	1	1	2	1	0			2	2	1	6	6	6	6	6	1	6	6	3	4	1	6	6	1	1	0	1	1	1	1	1	1	1	3	1	3	2	1	0	1
1	1635	penicillin	0	0	1	0	0	0	1	1	1	1		0			5	1	1	5	6	6	5	5	1	5	7	2	4	7	7	6	0	1	0	1	1	1	2	0	0	0	2	2	4	3	1	1	1
2	1638	trimetoprim cefalosporiner	0	0	1	0	1	0	1	1	1	1		0			6	1	1	6	6	6	6	6	1	6	5	4	2	3	3	6	1	1	0	1	1	1	1	0	1	1	3	2	4	3	1	0	1
1	1639	kavepenin doxyferm	0	0	1	0	1	0	1	1	5	1		0			6	1	1	6	6	6	5	6	1	6	6	7	7	7	5	6	1	1	0	1	1	1	1	1	1	1	3	2	4	4	1	1	1
1	1640	kavepenin lexinor	0	0	1	0	0	0	1	2	1	1		0			5	1	2	5	5	4	5	5	1	5	6	3	4	3	3	3	1	1	0	1	1	1	1	1	1	1	5	5	5	6	1	1	1
1	1641	penicillin	0	0	1	0	0	0	1	1	1	4	1	0			5	1	1	6	6	6	5	6	1	6	6	6	7	7	6	7	2	1	0	1	1	1	2	2	0	2	3	3	2	5	1	1	1
2	1642	kavepenin	0	0	1	0	0	0	1	2	1	1		0			6	1	1	6	6	6	5	5	1	4	4	1	7	7	3	7	1	2	0	1	1	1	1	1	2	2	1	7	1	6	1
1	1643	penicillin	1	0	0	0	0	0	0		1	1		0			4	1	1	4	4	5	6	5	1	6	6	4	2	1	6	4	2	2	2	1	1	1	0	1	1	1	7	7	7	7	0
1	1646	kavepenin erymax	0	0	1	0	0	0	1	1	1	1		0			6	1	1	6	6	6	4	5	1	5	5	3	5	5	4	2	2	2	0	1	1	1	2	2	2	1	4	4	7	7	0
1	1649	kavepenin	0	0	1	0	0	0	1	1	1	1		0			6	1	1	6	6	6	6	7	1	6	6	3	5	5	6	6	1	1	0	1	1	1	2	2	0	2	2	7	2	4	1	1	0
1	1650	kavepenin	0	0	1	0	0	0	1	1	2	1		0			6		1	6	6	6	6	6	1	5	6	6	7	7	6	5	2	1	0	1	1	1	2	2	0	0	7	7	1	6	1	1	0
2	1651	kavepenin	0	0	1	0	0	0	1	1	1	1		0			6	1	1	6	6	6	6	6	1	6	6	1	1	6	6	1	1	1	0	1	1	1	1	1	1	1	1	1	6		1	0	1
1	1653	vibramycin kavepenin	0	0	1	0	0	0	1	2	1	4	2	0			6	1	1	6	6	7	7	5	1	6	6	1	6	2	5	7	2	1	0	1	1	1	1	2	2	2	7	7	2	7	1	1	1
3	1654	kavepenin	0	0	1	0	0	0	1	2	1	1		0			6	1	1	6	6	6	7	7	1	7	7	7	7	7	7	7	1	2	0	1	1	1	2	2	2	2	7	7	7	7	0
1	1656	kavepenin vibramycin abbotecin	0	0	1	0	0	0	1	1	2	1		0			6	1	1	6	6	6	6	5	1	6	6	1	7	7	6	4	1	1	0	1	1	2	1	0	0	0	3	1	1	7	1	1	1
1	1657		0	0	1	0	0	0	1	1	1	3	1	0			1	6	1	6	1	6	6	6	1	6	6	7	6	7	4	7	0	1	0	1	1	2	2	2	0	2	3	1	7	6	1	1	1
1	1662	kavepenin penicillin	0	0	1	0	0	0	1	1	2	3	2	0			6	1	1	6	6	5	7	6	1	5	6	2	7	7	6	6	0	2	0	1	1	2	2	2	2	2	5	2	2	5	1	1	0
1	1663	kavepenin	0	0	1	0	0	0	1	1	6	1		0			6	1	1	6	6	6	4	5	1	5	6	5	3	7	6	1	2	2	0	1	2	1	2	1	1	1	7	7	1	6	1
1	1668		0	0	1	0	1	0	1	3	1	1		0			6	1	1	6	6	6	6	6	1	1	6	1	1	1	6	1	0	0	0	1	2	1		0	0	0	7	7	1	6	1	1	1
1	1671	kavepenin	0	0	1	0	0	0	1	1	2	1		0			6	1	1	6	6	4	6	6	1	6	6	3	5	4	6	6	0	2	0	1	1	1	2	2	0	0	2	2	2	7	0
1	1672	kavepenin flagyl amimox ciprofloxacin spectramox	0	0	1	0	0	0	1	2	5	1		0			6	1	1	6	6	6	6	6	1	6	6	1	1	1	6	6	1	1	0	1	1	1	2	2	1	1	4	2	4	4	1	1	1
1	1674		0	0	1	0	0	0	0		1	1		0			6	1	1	6	6	5	4	4	1	4	4	7	7	6	4	3	2	2	0	1	1	1	1	2	2	2	2	2	3	2	0
2	1675	kavepenin	0	0	1	0	0	0	1	1	5	1		0			6	1	1	6	6	6	6	6	1	6	6	6	6	2	7	7	1	1		1	1	1	0	2	2	1	1	1	7	6	1		0
3	1676	kavepenin	0	0	1	0	0	0	1	1	2	1		1	inkeftion	24	7	7	4	7	6	1	7	7	7	1	7	1	1	6	7	7	1	2	0	2	2	2	2	2	1	0	7	7	4	4	1	1	1
2	1677	penicillin							1	1	1	1		0			6	1	1	6	6	6	7	7	1	7	7	7	7	7	7	6	2	1	0	1	1	1	1	2	0	0	7	7	7	7	1		0
1	1679		0	0	1	0	1	0	1	3	5	1		0			6	1	1	6	6	4	6	6	1	6	6	1	4	6	6	7	0	1	0	1	1	1	2	2	0	0	1	7	6	6	1	1	1
3	1680								1	1	3	4	2	1	streptokockinfektion	5	6	2	1	6	6	6	6	6	1	6	6	5	6	5	6	6	1	1	0	1	1	0	1	0	0	0	2	2	2	5	1	0	1
1	1682	kavepenin	0	0	1	0	0	0	1	1	1	1		0			6	1	1	5	6	6	7	4	1	7	7	3	7	5	6	7	1	2	0	1	1	1	2	2	2	2	1	7	5	5	1	0	1
1	1683	penicillin	0	0	1	0	1	0	1	1	6	1		0			3	3	1	6	6	4	6	6	1	6	5	3	2	4	3	6	2	1	2	1	1	1	1	1	0	2	3	2	7	7	1	1	1
1	1686	kavepenin imacillin amimox bactrim	0	0	1	0	0	0	1	3	2	1		0			7	1	1	6	6	6	5	6	1	5	6	6	7	2	6	6	1	1	0	1	1	0	1	1	1	2	7	1	1	6	1	1	1
2	1687	alvedon penicillin	0	0	1	0	1	1	0		6	1		0			7	1	1	6	6	6	1	4	4	4	1	2	1	7	4	7	1	2	1	2	1	1	1	1	1	1	1	1	1	1	0
1	1685	kavepenin	0	0	1	0	0	0	1	1	2	1		1	langvarig influensa	64	6	1	1	6	6	7	5	7	1	4	6	1	1	7	6	7	2	1	0	1	1	1	1	1	0	0	1	7	2	5	1	1	1
1	1689	klacid amoxicillin	0	0	0	0	1	0	1	2	1	1		1		60	6	1	1	6	6	6	7	7	7	7	7	7	7	7	7	7	2	2	2	1	1	2	2	2	2	2	7	7	1	7	1	1	0
1	1695	kavepenin	0	0	1	0	0	0	1	1	1	1		0			6	1	1	6	6	6	6	6	1	6	6	3	4	1		6	1	1	0	1	1	1	1	2	2	1	1	1	4	2	1	1	1
1	1696	duocid	0	0	0	1	1	0	1	2	5	1		0			3	2	1	5	5	6	5	7	2	7	4	7	7	7	6	6	2	1	0	1	1	1	2	1	1	2	7	7	1	5	1	1	0
1	1697		0	0	1	0	0	0	1	1	1	1		0			5	1	7	7	7	7	1	3	6	3	3	3	7	2	2	7	2	2	0	1	1	1	2	2	2	0	7	7	2	2	1	0	1
1	1698	penicillin	0	0	1	0	0	0	1	1	1	2	1	0			6	1	1	6	6	6	6	6	1	6	6	1	4	7	6	6	1	2	0	1	1	0	1	0	0	0	3	1	4	2	1	1	1
1	1700								1	1	1	1		0			6	1	1	6	6	4	7	4	2	5	7	7	7	2	4	4	2	2	0	1	1	1	2	2	1	2	4	4	1	7	1	1	0
1	1702	penicillin	0	0	1	0	1	0	1	1	1	1		0			6	4	4	7	6	6	4	7	1	5	4	1	3	7	7	7	1	2	0	2	2	2	2	0	0	2	4	1	1	6	1	1	1
1	1704	kavepenin amomox erymax	0	0	1	0	0	0	1	1	3	1		0			6	2	1	6	6	6	6	6	2	5	6	3	5	7	6	5	1	1	0	1	1	2	1	1	1	1	3	2	3	4	1	1	1
1	1705	penicillin sulfq	0	0	1	0	0	0	1	1	1	1		0			6	1	1	6	6	6	6	5	1	5	5	3	5	1	5	6	1	1	0	1	1	2	1	2	2	2	3	3	3	2	1
1	1706	kavepenin erymax	0	0	1	0	0	0	1	1	1	3	1	0			6	1	1	6	1	6	4	4	1	5	6	5	5	4	5	4	1	1	0	1	1	0	1	1	1	1	3	1	2	3	1	1	1
1	1707	kavepenin renicin	1	0	1	1	0	1	1	3	1	2	3	0			6	1	2	2	5	2	3	5	3	3	3	2	2	2	2	2	1	2	0	1	1	1	1	2	2	1	3	3	5	5	1	0	1
1	1708	kavepenin seloken	0	1	1	0	0	0	1	2	1	3	2	0			6	1	1	6	6	6	5	6	1	6	5	3	5	3	3	3	1	1	0	1	2	1	2	2	2	2	7	7	4	4	1	1	1
1	1709	kavepenin	0	0	1	0	0	0	1	1	2	1		0			6	1	1	6	6	4	5	6	1	6	6	1	7	7	7	4	1	1	0	1	1	1	2	2	2	1	4	1	4	3	1	1	1
1	1711	calciopen	0	0	1	0	0	0	1	2	1	1		0			6	1	1	6	6	6	6	6	1	6	6	1	7	6	6	7	1	1	0	1	2	1	0	0	0	2	7	7	1	6	1	1	1
1	1712								1	1	5	1		0			6	1	1	6	6	7	7	7	7	7	7	7	7	7	7	7	2	2	0	2	2	2	2	2	2	2	7	7	1	6	1	1	0
3	1713	penicillin	1	0	0	0	0	0	1	1	1	1		0			6	1	6	6	6	6	7	7	6	7	7	6	2	7	2	7	1	1	0	1	1	1	2	2	2	2	7	7	7	7	1	1	1
1	1714		1	0	0	0	0	0	0		5	1		0			6	1	1	6	6	6	6	5	1	4	6	2	7	7	6	6	2	1	2	1	1	1	1	1	2	1	2	1	4	1	0
2	1718	kavepenin heracillin	0	0	1	0	0	0	1	1	1	1		0			6	1	1	6	6	6	5	5	1	4	5	7	7	4	5	6	2	1	0	1	1	1	2	0	0	0	6	5	7	7	1	1	0
3	1720	penicillin	0	0	1	1	0	0	1	1	2	3	1	0			6	1	1	6	6	6	4	7	1	5	6	6	2	5	6	6	1	1	0	1	1	1	1	2	0	0	3	2	3	5	1
1	1721		0	0	1	0	0	0	1	2	5	1		0			6	1	1	6	6	7	7	7	1	7	1	1	1	6	1	7	2	1	0	1	1	1	0	1	0	0	7	7	6	6	1	1	0
2	1722	penicillin	0	0	1	0	0	0	1	3	2	1		0			6	1	1	6	6	6	1	1	1	1	6	1	6	1	1	4	1	1	0	1	0	1	1	1	1	1	1	6	1	6	1	1	1
1	1724	kavepenin heracillin tikacillin selexid	0	0	1	0	1	0	1	1	1	3	1	0			6	1	1	6	6	6	5	6	1	6	6	7	7	3	6	6	1	1	0	1	1	1	2	2	0	2	4	3	3	4	1	1	1
1	1726	kavepenin	0	0	1	0	0	0	1	1	1	1					6	1	4	7	6	1	1	7	1	7	6	7	7	6	1	7	2	2	0	1	1	1	2	2	2	2	7	7	4	7	1	1	1
1	1728		0	0	1	0	0	0	1	1	1	1		0			6	1	1	6	6	6	6	6	1	7	6	2	7	7	6	6	2	1	0	1	1	1	2	0	0	0	2	2	4	5	1
1	1730	sulfa	0	0	1	0	0	0	1	1	1	1		0			6	1	1	5	6	3	6	5	1	2	5	1	6	4	6	6	0	1	0	1	1	1	1	2	0	1	1	1	2	6	1	1	1
1	1731		0	0	0	0	1	1	1	1	6	2	1	0			6	1	1	4	6	5	2	7	1	7	6	1	7	1	4	3	2	2	1	0	1	1	2	2	2	1	7	7	1	6	1	1	1
1	1737	penicillin sulfa	0	0	1	0	0	0	1	1	1	1		0			1	1	1	6	6	6	6	6	1	6	6	3	4	4	6	4	1	1	0	1	1	1	2	2	0	0	1	1	4	3	1	1	1
1	1739	penicillin	0	0	1	0	0	0	1	1	1	1		0			5	1	3	6	3	2	5	5	2	2	5	1	1		1	5	2	2	0	1	1	1	2	2	2	2	2	7	5	5	0
2	1742	doxyferm	0	0	1	0	0	0	1	1	2	1		0			6	1	1	6	6	6	4	6	1	6	6	1	3	1	6	5	1	1	0	1	1	1	1	2	0	1	3	3	1	6	1	1	0
1	1747	furadantin zinacef amoxicillin flagyl cefotaxim	0	0	1	0	1	0	1	1	1	2	1	0			6	1	1	6	6	6	6	6	1	6	6	5	6	1	5	6	1	1	0	1	1	1	0	1	1	1	1	1	1	5	1
1	1748		1	0	0	0	0	1	1	2	1	1		0					1						1					2							1									3
1	1751	penicillin kavepenin	0	0	1	0	0	0	1	1	5	1		0			6	1	1	4	6	4	7	7	1	7	7	1	2	4	6	7	1	2	0	1	2	1	2	0	0	0	3	7	3	5	1	1	1
1	1752		0	0	1	0	1	0	1	1	1	1		0			6	1	1	6	6	2	6	6	1	6	6	1	4	1	6	6	1	1	0	1	1	1	1	1	2	1	1	1	2	2	1		1
2	1753	kavepenin selexid	0	0	1	0	1	0	1	1	1	1		0			6	1	1	6	6	6	7	4	1	5	6	7	7	4	6	5	1	1	0	1	1	1	2	2	1	2	7	7	3	3	1	0	1
1	1755	penicillin							2		1	2	1	0			6	1	1	6	6	6	6	6	1	7	6	7	4	3	6	6	2	1	0	1	2	2	0	0	2	1	7	7	7	7	0
1	1756	penicillin	0	0	0	0	1	0	1	2	1	1		1	urinvagsinfection	30	6	1	1	6	6	6	6	6	1	6	1	7	7	1	3	6	1	1	0	1	1	1	2	2	2	2	7	7	5	3	1
1	1759		0	0	1	0	1	0	1	1	1	1		0			5	1	4	1	6	7	6	4	1	6	5	1	7	5	6	6	1	1	0	1	1	1	0	0	1	1	1	7	4	4		0	1
1	1762	trimetoprim polymyxin vancomycin	0	0	1	0	1	0	1	1	1	3	1	0			6	1	1	6	6	6	6	6	1	6	6	3	6	1	5	6	1	1	0	1	1	1	1	1	1	1	4	2	3	4	1	1	1
1	1763		0	0	1	0	1	0	1	1	1	1		0			6	1	1	6	6	6	6	6	1	6	6	7	7	7	6	7	2	2	0	1	1	1	2	2	2	2	4	3	7	7	1	1	1
1	1764	penicillin kavepenin	0	0	1	0	0	0	0		5	1		0			6	1	1	6	6	6	1	1	7	1	1	1	7	7		1	2	2	0	1		0	0	0	1	1	3	3	3	4	0
1	1766	kavepenin	0	0	1	0	0	0	1	1	3	1		0			6	1	1	6	6	6	6	6	1	6	6	1	2	1	6	6	1	1	0	1	1	1	1	1	2	1	3	2	4	4	1	1	1
1	1772	penicillin	0	0	1	0	0	0	1	1	2	2	1	0			6	1	1	6	6	6	6	6	1	6	6	1	6	6	6	1	1	1	0	1	1	1	0	0	0	0	1	1	1	4	1	1	1
2	1774	penicillin	0	0	1	0	0	0	1	1	1	1		0			6	1	1	6	6	6	6	7	1	6	6	1	6	2	6	7	2	1	0	1	1	1	2	2	2	2	2	1	1	7	1
1	1775		0	0	1	0	0	0	1	1	2	2	2	0			6	1	1	6	6	6	6	6	1	5	5	7	5	3	3	5	2	1	0	1	1	0	1	0	0	0	3	2	2	5	1	1	1
1	1776	penicillin	0	1	1	0	0	0	1	1	6	1		0			6	1	1	6	6	6	6	6	1	6	6	1	6	1	6	6	0	0	0	1	1	1	1	0	2	1	6	6	5	5	1	1	1
1	1777	penicillin	0	0	1	0	0	0	1	1	1	2	1	0			6	1	1	6	5	5	6	6	1	5	6	2	7	4	7	6	0	1	0	1	1	0	1	1	0	0	2	5	5	4	1	0	1
1	1779								1	1	1	2	1	0			5	2	1	6	6	6	5	6	1		6	7	7	7	6	7	1	1	0	1	1	1	1	1	1	1	1	1	7	6	1	1	1
1	1780	penicillin spektramox kavepenin	0	0	1	0	0	0	1	1	1	2	1	0			6	1	1	6	6	6	6	6	1	4	6	4	3	3		6	2	1	0	1	1	1	2	2	2	2	3	3	3	2	1	0	1
1	1781	kavepenin	0	0	1	0	0	0	1	4	1	3	1	0			6	1	1	6	6	6	4	6	1	6	6	4	6	6	6	6	0	1	0	1	1	1	1	1	1	1	1	1	1	7	1	1	1
1	1782	kavepenin	0	0	1	0	0	0	1	2	1	1		0			6	4	1	6	6	6	1	3	1	5	6	2	4	1	5	6	2	1	0	1	1	1	1	2	2	1	3	1	5	2	1	0	1
3	1783	penicillin							1	1	1	2	1	0			5	7	1	6	6	6	4	6	2	6	5	7	5	7	6	1	2	1	0	1	2	1	2	2	2	2	4	7	5	2	1	1	0
2	1785	kavepenin	0	0	1	0	0	0	1	1	1	2	2	0			6	1	1	6	6	6	4	6	1	5	5	1	5	7	4	6	2	1	1	1	1	1	1	1	0	0	4	2	5	5	1
1	1787	penicillin kavepenin	0	0	1	0	0	0	1	1	3	1		1	tandproblem	67	6	1	1	6	6	6	6	6	7	7	7	7	7	7	7	7	2	1	1	1	1	1	1	1	1	1	7	7	7	7	1	1	1
1	1791		0	1	1	1	1	0	2		1	1		0			2	6	3	7	4	4	4	6	1	5	6	7	5	3	6	1	2	1	0	0	2	2	0	0	0	0	7	7	3	5	1
1	1792	penicillin ciproxin ciprofloxacin							1	1	1	1		0			6	1	1	6	6	6	6	6	1	6	6	4	6	4	3	6	0	1	0	1	1	0	1	1	1	1	5	3	2	5	1
1	1793	selexid kavepenin idotrim	0	0	1	0	1	0	1	3	1	3	1	0			1	6	1	3	5	7	5	5	1	6	5	2	1	6	7	2	1	1	0	1	1	1	1	1	1	1	7	7	4	2	1	0	1
1	1794		0	0	1	0	0	0	1	1	1	1		0			6	1	1	6	6	6	6	6	1	7	6	7	5	1	7	6	2	1	0	1	1	1	2	2	2	1	4	4	7	4	1	0	1
2	1796	penisilin	0	0	1	1	1	0	2		1	1		1	0														7	7	7	7															0
1	1798	kavepenin amimox	0	0	1	0	0	0	1	1	1	3	3	0			6	1	2	5	6	7	3	7	1	4	7	7	7	5	4	7	2	1	0	1	1	1	2	0	0	2	3	3	5	7	1	0	1
1	1799		0	0	1	0	0	0	1	1	1	1		0			6	1	1	6	6	6	5	7	1	6	6	3	5	5	6	6	2	1	0	1	1	2	1	2	2	2	3	2	3	3	0
3	269	kavepenin selexid	0	0	1	0	1	0	1	1	1	3	1	0			6	1	1	6	6	6	7	6	1	6	6	1	1	1	6	6	2	2	0	1	1	1	2	2	2	2	7	7	1	6	1	1	1
1	95	kavepenin	0	0	1	0	0	0	1	2	1	2	1	0			6	1	1	6	6	7	7	6	1	7	5	2	7	7	6	7	2	2	0	1	2	2	2	2	2	2	7	7	1	6	1	1	0
3	98	penicillin							1	1	1	4	2	0			6	7	1	2	5	2	6	6	1	6	5	2	7	7	4	5	0	1	0	1	1	2	2	2	2	1	5	4	2	5	1
3	121								0		5	1		0			5	1	1	6	6	6	3	7	2	6	7	7	7	7	7	7	2	2	1	2	2	2	2	2	2	2	7	7	5	7	0
3	135	penicillin alvedon	1	0	0	0	0	1	0		6	1		0			6	6	1	6	6	6	1	6	1	6	1	1	6	6	1	6	2	1	0	1	1	1	2	1	1	1	7	7	1	6	0
3	174								1	1	6	3	2	0			7	7	2	6	5	2	3	5	4		5	5	1	7	5	1	2	2	0	1	1	1	2	1	1	1	7	7	3		1	1	0
1	186	penicillin	0						1	1	1	1		0			6	1	1	6	6	6	6	6	1	6	6	1	7	1	6	6	2	1	0	1	1	1	2	2	2	2	1	1	1	6	1	1	0
2	188	penicillin							1	1	1	1		0			6	1	1	6	6	7	1	7	1	7	7	1	7	7	7	7	2	2	0	1	1	1	1	2	2	1	1	1	1	6	1	1	1
1	192	kavepenin	0	0	1	0	1	0	1	3	6	1		0			7	4	1	5	6	5	5	6	1	7	6	1	7	2	6	6	1	2	0	1	1	1	2	2	2	2	2	2	6	5	1	1	1
3	215	penicillin amimox	0	0	1	0	0	0	1	1	1	1		0			6	7	1	6	6	3	6	6	1	6	5	1	3	1	6	4	2	1	0	1	1	1	2	2	2	2	1	1	2	7	1
3	217		0	0	1	0	0	0	1	2	3	1		0			4	1	1	6	5	5	7	7	1	5	5	7	7	4	6	6	1	1	0	1	1	1	1	2	2	2	3	7	5	7	1
3	220		0	1	0	1	1	0	0		6	1		0			6	6	7	7	6	7	7	7	1	7	6	4	7	4	7	7	2	2	1	2	2	2	2	2	2	1	7	7	3	7	0
3	240		0	0	1	1	0	0	1	1	1	3	1	0			6	1	1	6	6	6	6	6	1	6	6	6	3	7	6	7	2	1	0	1	1	1	0	1	1	1	3	1	3	2	1	0	1
3	294	kavepenin	0	0	1	0	0	0	1	3	5	1		0			7	1	1	6	6	6	7	7	1	7	7	1	7	1	1	7	1	2	0	2	2	1	2	2	2	1	7	1	1	7	1	1	1
1	310	amoxicillin naproxen voltaren arcoxia doktacillin amoxicillin	0	0	1	0	1	0	1	3	2	1		0			3	1	1	6	6	6	6	7	1	7	6	7	7	6	6	6	1	1	0	1	1	1	0	0	0	0	7	7	1	6	1
3	322	penicillin bricanyl	0	0	0	1	0	0	1	2	6	1		0			5	1	1	6	6	6	5	5	2	6	5	2	5	4	6	7	2	2	0	1	1	1	2	1	2	1	4	1	3	7	0
3	343	budesonid kavepenin valaciclovir	0	0	1	0	1	0	1	2	3	1		1	astma	25	1	6	4	4	2	3	5	6	2	6	5	1
3	345	penicillin	0	0	1	0	0	0	1	1	1	2	2	0			6	1	1	6	6	2	2	4	1	3	3	2	3	1	3	3	1	1	0	1	1	1	1	0	1	1	1	2	1	2	1	0	1
3	356	penicillin	0	0	1	1	0	0	1	1	1	3	1	0			7	7	1	5	2	6	3	7	5	2	4	4	2	6	6	6	2	1	2	1	2	2	2	2	2	2	7	7	7	6	0
3	367	kavepenin	0	0	1	0	0	0	1	1	1	1					6	1	1	6	6	6	5	3	2	2	5	2	1	5	4	5	2	1	0	1	1	1	0	0	0	0	3	7	3	4	1
3	386		0	1	1	0	1	0	1	3	2	3	2	0			5	1	3	6	6	6		6	1	6	6	2	5	4	5	6	1	2	0	1	1	1	0	0	0	0	2	2	2	6	1	0	1
2	396	kavepenin	0	0	1	0	0	0	1	1	2	3	2	0			4	1	5	6	6	6	5	5	1	5	5	1	4	1	5	5	0	2	0	1	1	1	1	2	0	1	4	4	1	7	1
3	400	penicillin	0	0	1	0	0	0	1	1	1	3	2	1	eksen inflammerade utslag	10	6	3	2	7	5	7	3	3	1	6	6	1	1	7	2	1	0	2	0	2	2	1	2	2	2	1	7	7	2	7	1
3	419	penicillin	0	0	1	0	0	0	1	1	1	4	1	0			6	1	4	5	6	6	1	6	1	5	5	3	1	5	5	5	0	1	0	1	1	1	1	1	0	0	5	4	5	5	1
3	425	penicillin	0	0	1	0	0	0	1	1	1	1		0			6	6	1	6	5	6	5	6	1	6	6	7	7	7	6	6	2	1	0	1	1	0	2	2	1	1	3	1	7	5	1	1	1
3	454	kavepenin dalacil	0	0	1	0	0	0	1	1	1	1		0			6	1	1	6	6	6	7	4	3	3	6	3	5	5	6	7	0	1	0	1	2	0	2	2	0	0	7	7	1	1	1	0	1
3	462	tetracyklin	0	0	1	0	1	0	1	1	6	1		0			6	1	1	6	6	6	5	6	1	5	7	2	7	5	5	5	2	1	2	1	1	2	1	2	1	1	4	4	7	6	1
2	497		0	0	0	0	0	1	0		1	1		0			7	1	1	7	7	6	1	1	7	6	6	6	1	1	1		0	2	1	1	1	2	2	1	1	1	7	7	1	7	0
4	440	Norfloxacin	0	0	0	0	1	0	1	2	2	4	3	0			6	6	1	6	6	5	5	7	3	2	5	3	3	6	5	3	0	1	1	1	1	1	2	2	0	0	7	2	2	6	1	1	0
3	2008	Penicillin	0	0	1	1	0	0	1	1	2	2	1	0			5	3	1	6	6	6	6	6	1	4	6	2	2	7	6	6	1	1	0	1	1	1	1	0	0	0	3	5	3	4	1	0	1
1	2192	Betalaktamantibiotika Penicillin	0	1	1	0	0	0	1	1	5	1		0			6	1	1	6	6	6	6	6	1	6	4	1	1	3	4	5	1	1	0	1	1	1	1	1	1	1	2	1	3	4	1	1	1
2	2339								1	1	2	3	1	0			6	1	1	6	6	6	4	6	1	5	6	6	6	1	3	6	0	0	0	1	1	1	1	1	1	1	2	1	3	2	1	1	1
2	1667	Kavepenin	0	0	1	0	0	0	1	1	1	3	1	0			7	7	1	6	6	6	6	6	1	6	6	3	7	7	7	7	1	1	0	1	2	1	2	0	0	0	7	7	3	3	1	1	0
3	113	Penicillin	0	0	1	0	0	0	1	1	1	2	1	0			6	2	1	6	6	6	7	3	1	5	7	7	7	7	6	4	1	1	0	1	1	2	1	2	2	2	3	2	3	3	1	1	1
3	1410	Penicillin	0	0	1	0	0	0	1	1	1	3	1	0			6	1	1	6	6	6	2	6	1	6	6	4	4	1	7	1	2	1	0	1	1	1	0	1	1	0	5	4	4	6	1	1	0
2	1937	Kavepenin Amimox	0	0	1	0	0	0	1	2	1	4	4	0			6	1	1	6	6	6	6	6	6	6	6	6	6	6	6	6	0	1	0	1	1	0	1	1	1	0	4	4	5	7	1	0	1
3	2445	Kavepenin	0	0	1	0	0	0	1	1	2	3	1	0			6	1	3	5	6	5	6	6	1	6	5	2	5	7	5	6	0	1	0	1	1	1	2	2	2	1	3	3	1	5	1	0	1
4	2159	Penicillin Erythromycin Moxicilin Azithromycin							1	2	1	1		0			5	6	3	3	6	5	6	2	5	5	5	3	5	5	3	6	1	1	0	1	0	0	0	0	0	0	5	5	3	5	1	1	1
[truncated: 20 more columns]
