# Supplementary material for: Knowledge and Attitudes towards Antibiotic Use and Resistance - A Latent Class Analysis of a Swedish Population-Based Sample
Source: PLoS One. 2016 Apr 20;11(4):e0152160. doi: 10.1371/journal.pone.0152160 (PMC4838333; doi:10.1371/journal.pone.0152160)
Supplement: S4 File — (R) [file pone.0152160.s009.R]

### package to import data from spss
install.packages("foreign")
require(foreign)
AB_R<-read.spss("/Users/PC/Desktop/analysis_13.12.19/AB_R.sav",use.value.labels=TRUE,to.data.frame=TRUE)
edit(AB_R)

#### poLCA package 
install.packages("poLCA")
library(poLCA)

### knowledge regresion
f <- cbind(K1,K2,K3,K4,K5,K6,K7,K8,K9,K10)~1
lc <- poLCA(f, AB_R, nclass=3, maxiter=1000, graphs=TRUE, tol=1e-10, na.rm=TRUE, probs.start=NULL, nrep=1, verbose=TRUE, calc.se=TRUE)

f <- cbind(K1,K2,K3,K4,K5,K6,K7,K8,K9,K10)~factor(age_groups)
lc <- poLCA(f, AB_R, nclass=3, maxiter=1000, graphs=TRUE, tol=1e-10, na.rm=TRUE, probs.start=NULL, nrep=10, verbose=TRUE, calc.se=TRUE)

f <- cbind(K1,K2,K3,K4,K5,K6,K7,K8,K9,K10)~Q6I1
lc <- poLCA(f, AB_R, nclass=3, maxiter=1000, graphs=TRUE, tol=1e-10, na.rm=TRUE, probs.start=NULL, nrep=10, verbose=TRUE, calc.se=TRUE)

f <- cbind(K1,K2,K3,K4,K5,K6,K7,K8,K9,K10)~factor(Q6I3)
lc <- poLCA(f, AB_R, nclass=3, maxiter=1000, graphs=TRUE, tol=1e-10, na.rm=TRUE, probs.start=NULL, nrep=10, verbose=TRUE, calc.se=TRUE)

f <- cbind(K1,K2,K3,K4,K5,K6,K7,K8,K9,K10)~factor(Q6I6)
lc <- poLCA(f, AB_R, nclass=3, maxiter=1000, graphs=TRUE, tol=1e-10, na.rm=TRUE, probs.start=NULL, nrep=10, verbose=TRUE, calc.se=TRUE)

f <- cbind(K1,K2,K3,K4,K5,K6,K7,K8,K9,K10)~factor(Q6I5)
lc <- poLCA(f, AB_R, nclass=3, maxiter=1000, graphs=TRUE, tol=1e-10, na.rm=TRUE, probs.start=NULL, nrep=10, verbose=TRUE, calc.se=TRUE)

f <- cbind(K1,K2,K3,K4,K5,K6,K7,K8,K9,K10)~have_children
lc <- poLCA(f, AB_R, nclass=3, maxiter=1000, graphs=TRUE, tol=1e-10, na.rm=TRUE, probs.start=NULL, nrep=10, verbose=TRUE, calc.se=TRUE)

f <- cbind(K1,K2,K3,K4,K5,K6,K7,K8,K9,K10)~factor(age_groups)+factor(Q6I1)+factor(Q6I3)+factor(Q6I6)+factor(Q6I5)
lc <- poLCA(f, AB_R, nclass=3, maxiter=1000, graphs=TRUE, tol=1e-10, na.rm=TRUE, probs.start=NULL, nrep=10, verbose=TRUE, calc.se=TRUE)
