# Supplementary material for: Knowledge and Attitudes towards Antibiotic Use and Resistance - A Latent Class Analysis of a Swedish Population-Based Sample
Source: PLoS One. 2016 Apr 20;11(4):e0152160. doi: 10.1371/journal.pone.0152160 (PMC4838333; doi:10.1371/journal.pone.0152160)
Supplement: S5 File — (R) [file pone.0152160.s010.R]

### package to import data from spss
install.packages("foreign")
require(foreign)
AB_R<-read.spss("/Users/PC/Desktop/analysis_13.12.19/AB_R.sav",use.value.labels=TRUE,to.data.frame=TRUE)
edit(AB_R)

#### poLCA package 
install.packages("poLCA")
library(poLCA)

### show the classes for the Latent Class Analysis & decide on the number of classes:
# check the AIC & BIC (the best is to minimize them)
# check if the graphs make sence and try to label them
f <- cbind(Y1,Y2,Y3,Y4,Y5,Y6,Y7,Y8,Y9,Y10)~1
lc <- poLCA(f, AB_R, nclass=3, maxiter=1000, graphs=TRUE, tol=1e-10, na.rm=TRUE, probs.start=NULL, nrep=1, verbose=TRUE, calc.se=TRUE)


### KNOWLEDGE
## Do the Latent Class Analysis
fk <- cbind(K1,K2,K3,K4,K5,K6,K7,K8,K9,K10)~1
lck <- poLCA(fk, AB_R, nclass=3, maxiter=1000, graphs=TRUE, tol=1e-10, na.rm=TRUE, probs.start=NULL, nrep=1, verbose=TRUE, calc.se=TRUE)

f <- cbind(K1,K2,K3,K4,K5,K6,K7,K8,K9,K10)~1
lc <- poLCA(f, AB_R, nclass=3, maxiter=1000, graphs=TRUE, tol=1e-10, na.rm=TRUE, probs.start=NULL, nrep=10, verbose=TRUE, calc.se=TRUE)

k <- cbind(K1,K2,K3,K4,K5,K6,K7,K8,K9,K10)~1
lck <- poLCA(k, AB_R, nclass=3, maxiter=1000, graphs=TRUE, tol=1e-10, na.rm=TRUE, probs.start=NULL, nrep=1, verbose=TRUE, calc.se=TRUE)

????

## Do the regression for all independent variables ceparately 
# age groups
k <- cbind(K1,K2,K3,K4,K5,K6,K7,K8,K9,K10)~factor(age_groups)
lck <- poLCA(k, AB_R, nclass=3, maxiter=1000, graphs=TRUE, tol=1e-10, na.rm=TRUE, probs.start=NULL, nrep=1, verbose=TRUE, calc.se=TRUE)

# sex
k <- cbind(K1,K2,K3,K4,K5,K6,K7,K8,K9,K10)~Q6I1
lck <- poLCA(k, AB_R, nclass=3, maxiter=1000, graphs=TRUE, tol=1e-10, na.rm=TRUE, probs.start=NULL, nrep=1, verbose=TRUE, calc.se=TRUE)

f <- cbind(K1,K2,K3,K4,K5,K6,K7,K8,K9,K10)~Q6I1
lc <- poLCA(f, AB_R, nclass=3, maxiter=1000, graphs=TRUE, tol=1e-10, na.rm=TRUE, probs.start=NULL, nrep=1, verbose=TRUE, calc.se=TRUE)

# education
k <- cbind(K1,K2,K3,K4,K5,K6,K7,K8,K9,K10)~factor(Q6I3)
lck <- poLCA(k, AB_R, nclass=3, maxiter=1000, graphs=TRUE, tol=1e-10, na.rm=TRUE, probs.start=NULL, nrep=1, verbose=TRUE, calc.se=TRUE)

# income
k <- cbind(K1,K2,K3,K4,K5,K6,K7,K8,K9,K10)~factor(Q6I6)
lck <- poLCA(k, AB_R, nclass=3, maxiter=1000, graphs=TRUE, tol=1e-10, na.rm=TRUE, probs.start=NULL, nrep=1, verbose=TRUE, calc.se=TRUE)

# children in the household
k <- cbind(K1,K2,K3,K4,K5,K6,K7,K8,K9,K10)~have_children
lck <- poLCA(k, AB_R, nclass=3, maxiter=1000, graphs=TRUE, tol=1e-10, na.rm=TRUE, probs.start=NULL, nrep=1, verbose=TRUE, calc.se=TRUE)

## Do the regression for the final model (age_group, sex, education, income)
k <- cbind(K1,K2,K3,K4,K5,K6,K7,K8,K9,K10)~factor(age_groups)+Q6I1+factor(Q6I3)+factor(income_3levels)
lck <- poLCA(k, AB_R, nclass=3, maxiter=1000, graphs=TRUE, tol=1e-10, na.rm=TRUE, probs.start=NULL, nrep=1, verbose=TRUE, calc.se=TRUE)

k <- cbind(N1,N2,N3,N4,N5,N6,N7,N8,N9,N10)~factor(have_children)+factor(income_3levels)+factor(age_groups)+factor(Q6I3)
nes.all <- poLCA(k, AB_LCA, nclass=3,verbose=F)
probs.start <- poLCA.reorder(nes.all$probs.start,order(nes.all$P,decreasing=T))
nes.all <- poLCA(k,AB_LCA,nclass=3,probs.start=probs.start)

f <- cbind(K1,K2,K3,K4,K5,K6,K7,K8,K9,K10)~factor(age_groups)+Q6I1+factor(Q6I3)+factor(income_3levels)+factor(Q6I5)
lc <- poLCA(f, AB_R, nclass=3, maxiter=1000, graphs=TRUE, tol=1e-10, na.rm=TRUE, probs.start=NULL, nrep=1, verbose=TRUE, calc.se=TRUE)


f <- cbind(N1,N2,N3,N4,N5,N6,N7,N8,N9,N10)~factor(have_children)+factor(income_3levels)+factor(age_groups)+factor(Q6I3)
nes.all <- poLCA(f, AB_LCA, nclass=3,verbose=F)
probs.start <- poLCA.reorder(nes.all$probs.start,order(nes.all$P,decreasing=T))
nes.all <- poLCA(f,AB_LCA,nclass=3,probs.start=probs.start)

### Attitude 1
f <- cbind(A1,A2,A3,A4,A5,A6,A7,A8,A9,A10)~1
lc <- poLCA(f, AB_R, nclass=3, maxiter=1000, graphs=TRUE, tol=1e-10, na.rm=TRUE, probs.start=NULL, nrep=1, verbose=TRUE, calc.se=TRUE)

k <- cbind(K1,K2,K3,K4,K5,K6,K7,K8,K9,K10)~1
f <- cbind(A1,A2,A3,A4,A5,A6,A7,A8,A9,A10)~factor(have_children)+factor(income_3levels)+factor(age_groups)+factor(Q6I3)+Q6I1+k
lc <- poLCA(f, AB_R, nclass=3, maxiter=1000, graphs=TRUE, tol=1e-10, na.rm=TRUE, probs.start=NULL, nrep=1, verbose=TRUE, calc.se=TRUE)

### poLCA.simdata in R
? poLCA.simdata 

simdat$trueclass

### make the table with the class paricipation
k <- cbind(K1,K2,K3,K4,K5,K6,K7,K8,K9,K10)~income_3levels+age_groups+Q6I3+Q6I1+have_children
nes.all <- poLCA(k, AB_R, nclass=3,verbose=F)
probs.start <- poLCA.reorder(nes.all$probs.start,order(nes.all$P,decreasing=T))
nes.all <- poLCA(k,AB_R,nclass=3,probs.start=probs.start)
